# Supplementary material for: An approach to assess and adjust for the influence of multicollinear covariates on metabolomics association patterns—applied to a study of the associations between a comprehensive lipoprotein profile and the homeostatic model assessment of insulin resistance
Source: Metabolomics. 2022 Sep 2;18(9):72. doi: 10.1007/s11306-022-01931-6 (PMC9439979; doi:10.1007/s11306-022-01931-6)
Supplement: Supplementary file 1 — Supplementary file1 (XLSX 449 kb) [file 11306_2022_1931_MOESM1_ESM.xlsx]

## Sheet: Sheet1
	HOMA-IR	Age	Sex	BMI	WC/H	Skinfold	TC	TG	CM	VLDL	LDL	HDL	CM-1	CM-2	VLDL-L1	VLDL-L2	VLDL_L3	VLDL-M	VLDL-S	LDL-L	LDL-M	LDL-S	LDL-VS	HDL-VL1	HDL-VL2	HDL-L	HDL-M	HDL-S	HDL-VS	VLDL-Size	LDL-Size	HDL-Size	0-99	100-249	250-499	500-999	1000-1499	1500-1999	2000-2499	2500-2999	3000-3499	3500-3999	4000-4499	4500-4999	5000-5499	5500-5999	6000-6499	6500-6999	7000-7499
2	1.18476	10.69	1	1.25237	-0.395737	1.67943	0.622007	-0.282662	-2.01323	-0.162033	0.368584	0.229016	-2.27572	-2.3279	-1.6038	-1.18843	-0.609241	-0.803824	-0.695294	-0.136201	0.007961	-0.391688	-0.765989	-1.68403	-1.05404	-0.317133	-0.236347	-0.434388	-0.812197	1.61545	1.40969	1.04328	2.78038	1.31211	1.33765	1.45076	1.28065	1.26594	1.22911	1.14878	1.07267	0.86233	0.760207	0.706961	0.579239	0.522568	0.498311	0.370187	0.258135
3	1.21538	11.27	1	1.33526	-0.271795	1.91381	0.705333	0.01603	-1.10347	0.146376	0.441334	0.270469	-1.33068	-1.51428	-0.963371	-0.664943	-0.336299	-0.524184	-0.4832	-0.031424	0.065281	-0.333108	-0.705754	-1.63827	-1.04915	-0.324405	-0.147764	-0.373147	-0.78357	1.64444	1.41233	1.04295	2.72172	1.21792	1.28395	1.45997	1.34134	1.29625	1.16823	1.11434	1.10672	0.992069	0.93821	0.904509	0.757866	0.676694	0.650215	0.493358	0.375881
4	1.08051	10.1	0	1.27967	-0.369271	1.75435	0.728451	-0.171469	-1.75203	0.073865	0.487365	0.247458	-1.99568	-2.09151	-1.34969	-0.935168	-0.379136	-0.529002	-0.514137	-0.001131	0.121724	-0.277119	-0.653843	-1.60033	-0.993962	-0.274824	-0.224754	-0.450997	-0.813892	1.61932	1.41125	1.0463	2.85627	1.32163	1.38202	1.51179	1.35145	1.28011	1.11751	1.0316	0.979678	0.80375	0.681241	0.625704	0.467714	0.441583	0.392948	0.263241	0.18631
5	1.27323	10.43	1	1.23121	-0.390263	1.82543	0.566532	-0.268089	-1.68403	-0.117817	0.300617	0.170232	-1.8962	-2.18046	-1.4908	-1.07109	-0.611011	-0.691649	-0.718285	-0.206559	-0.063939	-0.450751	-0.818728	-1.72125	-1.20901	-0.485718	-0.288952	-0.421475	-0.815877	1.62368	1.40997	1.03575	2.82831	1.03051	1.1039	1.22931	1.10418	1.06736	0.969002	0.968223	0.985277	0.870534	0.773908	0.687232	0.466126	0.377691	0.354855	0.222572	0.131226
8	1.11314	10.65	1	1.36135	-0.313504	2.08672	0.730645	-0.001131	-1.46218	0.194598	0.492215	0.206205	-1.74232	-1.72354	-1.08249	-0.736364	-0.24177	-0.405829	-0.448184	0.017868	0.122118	-0.272215	-0.659159	-1.69037	-1.15677	-0.435689	-0.243744	-0.37059	-0.75995	1.62941	1.41171	1.03494	2.80692	1.2714	1.35929	1.56275	1.43381	1.35689	1.21516	1.09032	1.01304	0.82142	0.696065	0.64743	0.453755	0.39794	0.303607	0.11075	0.010219
10	1.07647	10.3	0	1.31048	-0.324828	1.82151	0.724407	-0.218029	-1.65365	0.043166	0.515768	0.176149	-1.85078	-2.18046	-1.37882	-0.957818	-0.437707	-0.576918	-0.515415	0.020734	0.156367	-0.242225	-0.633951	-1.66756	-1.28904	-0.558148	-0.244125	-0.377165	-0.782516	1.61795	1.41159	1.0316	2.79385	1.09313	1.15356	1.31867	1.16373	1.12926	1.01877	0.963984	0.927285	0.79819	0.687232	0.5558	0.460522	0.321357	0.298307	0.157608	0.074634
11	0.744488	10.13	0	1.4553	-0.232192	1.90848	0.694833	-0.210701	-1.67985	0.063221	0.479921	0.15005	-1.89963	-2.22185	-1.33724	-0.937042	-0.38764	-0.52491	-0.561616	-0.035599	0.119124	-0.258218	-0.64321	-1.65365	-1.31966	-0.611011	-0.278189	-0.39126	-0.778064	1.62729	1.4094	1.03133	2.78466	1.18993	1.28303	1.46944	1.34891	1.29088	1.16023	1.09823	1.09075	0.938567	0.81703	0.757504	0.601284	0.513788	0.484639	0.309732	0.213707
12	0.975266	10.46	0	1.23528	-0.390996	1.68395	0.814727	0.023705	-1.53165	0.289834	0.612911	0.117868	-1.80688	-1.77211	-1.08302	-0.737312	-0.179339	-0.286006	-0.277037	0.167317	0.241646	-0.168706	-0.576754	-1.78516	-1.77211	-1.01773	-0.251424	-0.30103	-0.731188	1.61094	1.41709	1.0186	2.7721	1.14915	1.23057	1.39599	1.26109	1.20753	1.04885	0.928079	0.830222	0.666563	0.559451	0.543773	0.423246	0.331476	0.268288	0.159223	0.046997
14	1.421	10.58	0	1.31323	-0.341439	1.77085	0.521282	-0.301551	-2.09151	-0.078522	0.267571	0.069594	-2.39794	-2.61979	-1.56864	-1.07779	-0.570732	-0.595851	-0.736364	-0.251967	-0.10111	-0.454817	-0.826814	-1.79588	-1.60906	-0.856049	-0.352911	-0.431681	-0.830914	1.6252	1.40905	1.02859	2.75727	1.2692	1.33613	1.51649	1.41697	1.37512	1.26427	1.21281	1.20349	1.06806	0.956809	0.89726	0.721261	0.64673	0.643124	0.528488	0.435101
15	0.889444	10.5	0	1.2014	-0.370993	1.62014	0.607562	-0.0734	-1.54363	0.0515	0.350054	0.185599	-1.83565	-1.80688	-1.16877	-0.77963	-0.384997	-0.580705	-0.648204	-0.159392	-0.011575	-0.396639	-0.777544	-1.76195	-1.27572	-0.500313	-0.26512	-0.367138	-0.764219	1.63957	1.40923	1.03258	2.75832	1.37115	1.443	1.60115	1.46951	1.41982	1.29694	1.21074	1.16099	0.996731	0.915795	0.844063	0.681241	0.598426	0.591528	0.434036	0.334119
18	1.32825	10.16	1	1.24674	-0.384776	1.76641	0.649072	-0.183626	-1.8962	0.005266	0.318752	0.306918	-2.18046	-2.16749	-1.48812	-0.98506	-0.540909	-0.555643	-0.528562	-0.106793	-0.070377	-0.505428	-0.840132	-1.61798	-0.916856	-0.193956	-0.161781	-0.437945	-0.84588	1.61376	1.41465	1.05118	2.80891	1.1876	1.19336	1.27983	1.102	1.06446	0.950608	0.89671	0.923561	0.814211	0.763844	0.744293	0.612195	0.533603	0.490972	0.308209	0.21455
20	0.931214	10.35	0	1.21165	-0.370006	1.55509	0.626597	-0.175419	-1.83863	-0.076601	0.36101	0.246302	-2.11919	-2.12494	-1.42597	-1.00393	-0.579549	-0.712198	-0.606249	-0.117874	-0.004058	-0.414765	-0.796152	-1.74715	-1.20761	-0.408268	-0.161277	-0.338282	-0.768021	1.62213	1.41135	1.03594	2.80729	1.35825	1.42344	1.55959	1.4065	1.32741	1.17026	1.07676	1.02237	0.85991	0.778668	0.711003	0.560305	0.456655	0.436693	0.259275	0.169142
21	1.15556	10.5	1	1.21985	-0.431364	1.44091	0.522105	-0.230032	-1.57675	-0.042153	0.232412	0.139722	-1.81248	-2.05552	-1.3536	-0.870632	-0.582694	-0.605548	-0.74521	-0.282413	-0.138884	-0.503485	-0.859492	-1.73755	-1.36251	-0.620694	-0.279097	-0.431916	-0.84649	1.63628	1.4098	1.03337	2.81041	1.17891	1.2454	1.3812	1.21955	1.17374	1.03409	0.936418	0.897103	0.746708	0.618546	0.544659	0.400003	0.295305	0.232875	0.085172	-0.042324
22	1.55914	10.07	1	1.37254	-0.293667	1.98588	0.678609	0.191563	-0.752272	0.316411	0.454296	0.096875	-0.970211	-1.17783	-0.662341	-0.336205	-0.159894	-0.369267	-0.576099	-0.08323	0.097604	-0.267928	-0.660549	-1.73283	-1.64017	-1.02965	-0.275233	-0.341702	-0.758952	1.69507	1.40817	1.02149	2.85228	1.11683	1.17763	1.3264	1.17907	1.12222	0.99373	0.942339	0.973128	0.874095	0.812913	0.728624	0.510992	0.345047	0.259275	0.056905	-0.180456
23	1.0947	10.46	1	1.19618	-0.396693	1.53275	0.525097	-0.548828	-2.69897	-0.576263	0.211521	0.267219	-2.61979	-4	-4	-2.0655	-1.21113	-1.19997	-0.91364	-0.324313	-0.150703	-0.543179	-0.882729	-1.64207	-0.990549	-0.246953	-0.194975	-0.454693	-0.839231	1.61651	1.40874	1.04957	2.79683	1.20124	1.2855	1.44888	1.31004	1.22236	1.0568	0.991349	0.973256	0.848531	0.778151	0.73217	0.575957	0.518514	0.472675	0.348413	0.254602
28	0.811229	10.33	0	1.2907	-0.354549	1.63749	0.642049	-0.170246	-1.74473	0.016741	0.411148	0.138776	-1.98716	-2.09151	-1.37572	-0.971429	-0.452102	-0.537153	-0.595851	-0.082022	0.048636	-0.337242	-0.728623	-1.77989	-1.44129	-0.680894	-0.267285	-0.36231	-0.774949	1.61851	1.41	1.02741	2.7353	1.31206	1.3764	1.52695	1.39144	1.33061	1.19006	1.12749	1.11251	0.992701	0.901666	0.875888	0.746894	0.654589	0.640623	0.5182	0.444565
29	0.996763	9.95	1	1.36021	-0.310845	1.94645	0.64193	-0.299556	-2.38722	-0.075049	0.372746	0.218824	-2.60206	-2.67778	-1.78781	-1.29158	-0.560509	-0.5867	-0.615109	-0.104467	0.000998	-0.394156	-0.760701	-1.66154	-1.01773	-0.304081	-0.237847	-0.477556	-0.844968	1.60424	1.41081	1.04593	2.82825	1.24984	1.31826	1.48219	1.38112	1.34449	1.23691	1.1754	1.12587	0.958131	0.829916	0.742613	0.551392	0.506441	0.524118	0.440834	0.329543
30	0.982729	9.89	1	1.24846	-0.333239	1.81624	0.635835	-0.301638	-2.24412	-0.102813	0.385284	0.204961	-2.46852	-2.60206	-1.69897	-1.24489	-0.572189	-0.665747	-0.640354	-0.110306	0.021396	-0.372737	-0.749824	-1.69037	-1.10128	-0.364818	-0.247107	-0.438302	-0.818156	1.61146	1.41019	1.04157	2.73886	1.25888	1.32153	1.48399	1.36334	1.31796	1.1982	1.10963	1.05032	0.913688	0.843767	0.814818	0.695231	0.640387	0.62078	0.506441	0.478498
31	0.886411	10.6	0	1.29623	-0.359337	1.48287	0.678755	-0.379864	-2.67778	-0.196543	0.44072	0.249027	-2.61979	-4	-2.14267	-1.5867	-0.725611	-0.815593	-0.58203	-0.040291	0.079254	-0.335358	-0.721018	-1.68194	-1.09367	-0.33059	-0.179733	-0.389872	-0.79915	1.60146	1.41191	1.04191	2.73643	1.1854	1.29078	1.46356	1.36947	1.35989	1.25164	1.21056	1.1949	1.03565	0.939796	0.913372	0.793169	0.752262	0.773908	0.636265	0.555967
32	1.01206	9.75	0	1.33264	-0.278553	1.83885	0.628399	-0.037678	-1.44009	0.147243	0.352607	0.165096	-1.7167	-1.7167	-1.11521	-0.707301	-0.351542	-0.414201	-0.532244	-0.111315	-0.024109	-0.410721	-0.789414	-1.79049	-1.32331	-0.544698	-0.240559	-0.397831	-0.817015	1.63497	1.41182	1.03365	2.73256	1.21886	1.33263	1.53632	1.43163	1.40479	1.2741	1.18557	1.1371	0.996574	0.908995	0.870348	0.735257	0.649752	0.593708	0.464532	0.385351
33	1.2503	10	0	1.38863	-0.266861	1.88593	0.559308	-0.119587	-1.38828	-0.053646	0.307068	0.157849	-1.63451	-1.767	-1.18046	-0.826231	-0.517984	-0.730721	-0.722391	-0.205721	-0.052566	-0.440093	-0.823041	-1.81816	-1.42829	-0.656198	-0.276216	-0.346498	-0.765736	1.63669	1.40944	1.02728	2.69526	1.22495	1.30998	1.47809	1.36533	1.35379	1.21315	1.10152	1.01773	0.821914	0.722908	0.678721	0.546131	0.471862	0.419589	0.291887	0.224015
35	0.922162	10.55	0	1.21484	-0.397639	1.43775	0.586002	-0.266883	-2.10791	-0.067577	0.350597	0.104999	-2.46852	-2.21467	-1.54061	-1.07624	-0.552067	-0.629117	-0.65189	-0.139303	-0.013318	-0.402086	-0.791827	-1.82391	-1.32331	-0.549905	-0.339609	-0.480041	-0.861066	1.61407	1.41065	1.03614	2.71131	1.20477	1.28919	1.49362	1.42624	1.41102	1.27001	1.16963	1.12175	0.982594	0.900497	0.879314	0.741302	0.679082	0.659599	0.541995	0.476086
36	1.03084	10.27	1	1.30664	-0.349717	1.78746	0.671265	-0.484921	-4	-0.272784	0.41484	0.287085	-2.69897	-4	-4	-2.79588	-0.83357	-0.908333	-0.598772	-0.069866	0.04747	-0.364215	-0.727926	-1.59176	-1.03292	-0.305044	-0.148375	-0.369267	-0.782779	1.60466	1.41207	1.0432	2.74807	1.16605	1.25927	1.44255	1.31472	1.28298	1.17047	1.07083	1.0036	0.834633	0.739045	0.731435	0.62078	0.587871	0.57071	0.447527	0.380211
37	1.2833	10.38	1	1.22194	-0.403232	1.75051	0.715385	-0.098433	-1.61618	0.08579	0.414589	0.334092	-1.86967	-1.93181	-1.2815	-0.909389	-0.370998	-0.510463	-0.499901	-0.042632	0.034348	-0.381638	-0.728623	-1.54668	-0.830032	-0.125228	-0.160773	-0.441772	-0.809108	1.62058	1.41284	1.05543	2.78204	1.08619	1.14472	1.31276	1.19557	1.15425	1.03562	0.960629	0.90976	0.711807	0.543773	0.490694	0.310744	0.232875	0.202177	0.111551	0.088558
38	0.817504	9.9	1	1.2071	-0.381782	1.57749	0.687645	-0.302422	-1.9914	-0.067476	0.476701	0.158423	-2.14874	-2.60206	-1.67985	-1.31876	-0.553618	-0.640354	-0.541664	-0.008198	0.116242	-0.287434	-0.68361	-1.73283	-1.30277	-0.565271	-0.256569	-0.379344	-0.783834	1.60261	1.41185	1.0313	2.81175	1.28109	1.32261	1.44248	1.30632	1.26795	1.1613	1.09699	1.09384	0.924402	0.79588	0.699177	0.521013	0.392529	0.368862	0.199572	0.124163
39	1.09498	10.07	0	1.17725	-0.417113	1.5092	0.566496	-0.163486	-1.57675	-0.060431	0.308201	0.160198	-1.84466	-1.86012	-1.29585	-0.873869	-0.549905	-0.708853	-0.68403	-0.179996	-0.052321	-0.460422	-0.844968	-1.82681	-1.26922	-0.498804	-0.296021	-0.410944	-0.818156	1.62669	1.41114	1.03393	2.75378	1.40491	1.50034	1.67977	1.57483	1.54081	1.40937	1.3334	1.26279	1.05826	0.943895	0.87285	0.687869	0.554864	0.499622	0.297917	0.22494
40	1.05254	10.5	0	1.20303	-0.405239	1.549	0.606059	-0.391902	-2.92082	-0.230918	0.354569	0.186448	-2.85387	-4	-2.38722	-1.69465	-0.836839	-0.786217	-0.594483	-0.098487	-0.013676	-0.440213	-0.825359	-1.79049	-1.22988	-0.466864	-0.237096	-0.400226	-0.825068	1.59665	1.41372	1.03601	2.8479	1.25642	1.32872	1.46775	1.32064	1.26717	1.1557	1.09467	1.05454	0.880814	0.752048	0.667897	0.498967	0.384498	0.284162	0.11869	-0.027753
42	0.741071	9.74	1	1.21032	-0.420436	1.50243	0.554174	-0.254769	-1.87615	-0.129479	0.280897	0.169821	-2.1549	-2.16115	-1.52143	-1.12784	-0.598599	-0.697669	-0.714668	-0.215668	-0.087194	-0.473919	-0.844664	-1.75945	-1.15614	-0.420102	-0.296193	-0.454817	-0.836839	1.61857	1.40992	1.03961	2.75229	1.18973	1.23888	1.39545	1.26538	1.24663	1.15577	1.12641	1.10672	0.995113	0.916203	0.871044	0.69335	0.626438	0.574582	0.42906	0.349879
43	1.11445	10.69	1	1.29994	-0.381255	1.74194	0.61344	-0.118102	-1.61083	-0.02443	0.297607	0.279804	-1.91721	-1.81248	-1.27572	-0.879755	-0.481223	-0.638272	-0.656788	-0.171082	-0.07686	-0.489053	-0.840433	-1.67778	-0.915066	-0.186686	-0.207048	-0.466736	-0.83654	1.62226	1.41074	1.05165	2.77062	1.31975	1.37085	1.5149	1.37632	1.30917	1.17857	1.10769	1.07537	0.884067	0.768039	0.69335	0.511565	0.428289	0.431364	0.348027	0.292151
45	1.07725	10.66	1	1.24822	-0.392397	1.83059	0.62756	-0.373044	-2.5376	-0.327164	0.387408	0.245167	-2.60206	-4	-2.06048	-1.83863	-0.764472	-1.02641	-0.706416	-0.123263	0.030316	-0.372122	-0.752763	-1.68613	-1.1261	-0.376027	-0.193549	-0.353596	-0.757459	1.60952	1.40941	1.03755	2.80959	1.20295	1.24914	1.37133	1.24633	1.19511	1.07267	1.01852	1.01524	0.882308	0.764141	0.719568	0.569875	0.520702	0.501581	0.401236	0.294781
46	1.2766	10.33	1	1.37694	-0.287916	2.0569	0.593685	-0.007535	-1.22548	0.160378	0.344942	0.059488	-1.4828	-1.56384	-0.999132	-0.634699	-0.324772	-0.431798	-0.568154	-0.132179	-0.029374	-0.403293	-0.789414	-1.87289	-1.69037	-0.983384	-0.349984	-0.401866	-0.821023	1.64181	1.41126	1.02461	2.83571	1.14785	1.23045	1.39474	1.26495	1.23087	1.12638	1.02428	0.926714	0.757565	0.631218	0.643727	0.484695	0.418669	0.354322	0.185637	0.080185
48	1.17673	9.99	1	1.34518	-0.312929	2.05843	0.625775	0.181729	-0.796152	0.275795	0.403429	0.049412	-1.01818	-1.20273	-0.694004	-0.392974	-0.176461	-0.405497	-0.614036	-0.132945	0.043755	-0.311758	-0.710188	-1.83863	-1.86328	-1.24412	-0.329569	-0.354676	-0.761452	1.68695	1.40751	1.02051	2.74107	1.2559	1.32379	1.49795	1.38047	1.36598	1.23984	1.164	1.11179	0.933535	0.811798	0.724666	0.576506	0.470872	0.444194	0.328574	0.26493
49	0.947978	9.99	0	1.1959	-0.40709	1.4183	0.58616	-0.278437	-1.87615	-0.170118	0.338237	0.171668	-2.11351	-2.22185	-1.5986	-1.17263	-0.69897	-0.776764	-0.660151	-0.141222	-0.024568	-0.433445	-0.821023	-1.81248	-1.29073	-0.513711	-0.248644	-0.391581	-0.810791	1.6113	1.41149	1.03377	2.8141	1.21204	1.233	1.33973	1.17488	1.10485	0.976325	0.945578	0.93813	0.822822	0.766124	0.740363	0.635149	0.57242	0.552601	0.386697	0.296177
50	0.624653	9.73	1	1.24797	-0.371611	1.61066	0.676566	-0.314886	-1.99568	-0.051978	0.430961	0.205854	-2.14874	-2.72125	-1.72125	-1.35655	-0.547141	-0.605723	-0.528268	-0.037299	0.059715	-0.347947	-0.721933	-1.64975	-1.07417	-0.377475	-0.259953	-0.437469	-0.822175	1.60321	1.41312	1.04086	2.75183	1.27399	1.35589	1.51398	1.37304	1.34016	1.23142	1.18041	1.1598	1.04083	0.958587	0.905539	0.745038	0.647895	0.556303	0.402875	0.281466
51	1.05055	10.3	1	1.28285	-0.375037	1.70329	0.716638	0.065916	-1.17134	0.248219	0.490619	0.16714	-1.42713	-1.51004	-0.903785	-0.524474	-0.179799	-0.394264	-0.546835	-0.03091	0.13306	-0.245805	-0.632085	-1.66959	-1.25964	-0.571379	-0.304606	-0.360713	-0.745452	1.65872	1.40834	1.02795	2.79585	1.23541	1.31241	1.47723	1.35149	1.32148	1.20283	1.13589	1.09208	0.915073	0.787022	0.729512	0.547892	0.462754	0.441957	0.308717	0.258706
52	0.731091	10.58	1	1.31408	-0.384475	1.83822	0.52884	-0.275724	-2.00877	-0.180654	0.25375	0.151155	-2.3279	-2.16115	-1.60555	-1.14569	-0.68403	-0.710188	-0.758703	-0.2356	-0.110306	-0.502656	-0.882729	-1.84771	-1.24718	-0.478208	-0.272215	-0.433563	-0.830914	1.612	1.40973	1.03648	2.85279	1.24304	1.30392	1.43621	1.30133	1.26867	1.14664	1.07014	1.02565	0.836394	0.70686	0.640978	0.458218	0.405593	0.368493	0.213075	0.146128
53	1.01168	9.71	1	1.22427	-0.405042	1.5832	0.636648	-0.039291	-1.70553	0.150204	0.384712	0.149096	-2.12494	-1.8041	-1.13371	-0.728623	-0.271322	-0.447332	-0.584359	-0.114243	0.016407	-0.358427	-0.737312	-1.74473	-1.22113	-0.480434	-0.348044	-0.445753	-0.808829	1.63851	1.40948	1.03594	2.71812	1.34143	1.40222	1.55058	1.4005	1.34129	1.20811	1.13687	1.1327	1.009	0.927346	0.885819	0.718185	0.625949	0.60873	0.438957	0.321727
54	1.10402	9.95	1	1.3249	-0.334396	2.06333	0.58919	-0.254067	-1.89279	-0.123898	0.27492	0.249663	-2.11351	-2.21467	-1.64017	-1.25259	-0.600672	-0.651306	-0.680686	-0.194635	-0.102648	-0.50696	-0.853562	-1.65956	-0.939302	-0.229516	-0.238147	-0.485187	-0.84863	1.61045	1.41088	1.04974	2.7849	1.25418	1.30612	1.42282	1.2932	1.29004	1.20477	1.17298	1.10004	0.849215	0.682532	0.583846	0.444194	0.387475	0.405728	0.297396	0.21936
55	1.30588	10.35	1	1.22375	-0.397467	1.3962	0.542327	-0.355463	-2.25964	-0.383105	0.236411	0.2521	-2.46852	-2.60206	-2.02687	-1.67778	-0.863597	-1.01412	-0.786482	-0.24849	-0.131767	-0.548214	-0.900665	-1.70774	-0.994391	-0.260349	-0.230697	-0.440093	-0.823909	1.60879	1.41046	1.04662	2.81838	1.26588	1.32325	1.47901	1.32643	1.27134	1.15396	1.10866	1.0867	0.956991	0.853727	0.779528	0.626682	0.4843	0.492028	0.381072	0.350802
56	0.776708	10.65	0	1.22583	-0.388404	1.50379	0.512938	-0.532688	-4	-0.650334	0.222196	0.222586	-3.04576	-4	-4	-4	-1.47886	-1.33536	-0.786217	-0.250418	-0.145512	-0.574955	-0.932185	-1.75203	-1.12843	-0.383735	-0.229664	-0.403733	-0.821023	1.60188	1.41191	1.03967	2.74999	1.22666	1.28673	1.4348	1.30892	1.26527	1.14856	1.10004	1.07048	0.949274	0.86685	0.857332	0.753692	0.710802	0.70165	0.595549	0.554576
59	0.996609	10.47	1	1.2408	-0.361518	1.84323	0.664106	-0.118216	-1.5867	0.05377	0.413199	0.201697	-1.84771	-1.85699	-1.2652	-0.848937	-0.439974	-0.549135	-0.538501	-0.053793	0.046885	-0.365523	-0.752518	-1.75449	-1.17457	-0.417709	-0.23448	-0.399463	-0.810229	1.62005	1.4126	1.03685	2.76626	1.23535	1.2599	1.39905	1.27101	1.24616	1.08133	0.951823	0.873265	0.664776	0.572097	0.518827	0.385776	0.336269	0.32074	0.232875	0.17884
60	1.02551	9.86	1	1.21245	-0.37934	1.65706	0.672753	-0.269137	-2.22185	-0.155585	0.419278	0.267242	-2.40894	-2.72125	-1.77211	-1.43533	-0.655215	-0.802444	-0.54485	-0.038437	0.051307	-0.37872	-0.75721	-1.69037	-1.08884	-0.350957	-0.170632	-0.336393	-0.759201	1.60064	1.41353	1.03749	2.79069	1.261	1.3117	1.45357	1.30791	1.25861	1.14913	1.11311	1.06963	0.899912	0.801061	0.728805	0.583891	0.476719	0.461982	0.269772	0.143535
61	0.808412	9.94	1	1.15836	-0.422931	1.44091	0.618268	-0.280089	-2.04096	-0.128544	0.393558	0.157215	-2.29243	-2.40894	-1.5867	-1.17587	-0.584526	-0.755475	-0.660151	-0.108463	0.035069	-0.361012	-0.749824	-1.76195	-1.31158	-0.556424	-0.28794	-0.391902	-0.791827	1.6147	1.41023	1.03201	2.81561	1.32168	1.37361	1.50792	1.36276	1.30719	1.13544	0.985811	0.90874	0.71301	0.626682	0.606433	0.477121	0.397112	0.335792	0.173325	0.023154
62	0.657566	10.56	0	1.20548	-0.404338	1.54282	0.649432	-0.323581	-2.26761	-0.093073	0.388456	0.213651	-2.40894	-2.92082	-1.88606	-1.42713	-0.61261	-0.620332	-0.561774	-0.072014	0.01494	-0.394803	-0.766243	-1.67985	-1.07212	-0.360812	-0.224535	-0.435216	-0.828566	1.59939	1.41279	1.04172	2.72062	1.32345	1.38262	1.53931	1.43136	1.39199	1.26313	1.22092	1.25927	1.19306	1.14242	1.10761	0.953553	0.833117	0.756056	0.589205	0.456655
63	1.2452	10.37	1	1.36021	-0.322073	2.01284	0.694491	-0.174185	-1.62525	-0.005331	0.422639	0.290636	-1.86012	-2.02687	-1.37572	-0.972243	-0.521289	-0.628378	-0.524619	-0.037205	0.049993	-0.370285	-0.736838	-1.62893	-0.990124	-0.26504	-0.150765	-0.384892	-0.801893	1.61434	1.41327	1.04465	2.76948	1.22525	1.27085	1.41747	1.26194	1.18705	1.04205	0.948809	0.870766	0.68914	0.57071	0.450102	0.295829	0.222469	0.177468	0.030927	0.01424
74	1.31059	10.51	1	1.28217	-0.376883	1.63246	0.649539	0.150449	-0.886725	0.247752	0.358734	0.21272	-1.10513	-1.28735	-0.788879	-0.48625	-0.245805	-0.412177	-0.476644	-0.086557	-0.025903	-0.428874	-0.802444	-1.74232	-1.16813	-0.445632	-0.212752	-0.381116	-0.811916	1.66587	1.41378	1.03701	2.78763	1.24209	1.29963	1.45241	1.30755	1.22469	1.08279	1.00083	0.958018	0.781926	0.658693	0.587604	0.416561	0.326141	0.34383	0.23227	0.206054
75	1.10847	9.72	0	1.25358	-0.364551	1.45788	0.592277	0.02428	-1.03105	0.14339	0.330536	0.144948	-1.25964	-1.42597	-0.90101	-0.549905	-0.319302	-0.523458	-0.706416	-0.204051	-0.029746	-0.400335	-0.774432	-1.72354	-1.19928	-0.500038	-0.318849	-0.445269	-0.82594	1.66276	1.40848	1.03562	2.79346	1.20102	1.27326	1.4146	1.25507	1.16683	0.985526	0.873611	0.797421	0.653481	0.541995	0.500983	0.404168	0.327926	0.322219	0.186423	0.06798
76	0.807625	10.67	0	1.15534	-0.404834	1.51322	0.606059	-0.093234	-1.24185	0.046963	0.306125	0.212827	-1.46218	-1.65365	-1.13787	-0.770062	-0.511167	-0.539854	-0.571379	-0.143815	-0.073349	-0.485851	-0.848324	-1.73049	-1.12843	-0.400335	-0.198871	-0.41005	-0.833274	1.63002	1.41333	1.03976	2.8111	1.2132	1.2591	1.41972	1.27542	1.25401	1.12245	1.00534	0.934979	0.748926	0.662533	0.577054	0.424026	0.30103	0.267172	0.091918	0.056179
78	1.41967	9.92	0	1.42781	-0.255572	1.97727	0.68077	0.459046	-0.545765	0.590206	0.314752	0.129271	-0.777024	-0.911864	-0.4133	-0.052272	0.110522	-0.010328	-0.444543	-0.148436	-0.072117	-0.423313	-0.779369	-1.76447	-1.30103	-0.791559	-0.252899	-0.327995	-0.757459	1.74421	1.41	1.01822	2.7851	1.32118	1.41358	1.57987	1.44475	1.38921	1.26155	1.21327	1.20237	1.07866	0.962437	0.86699	0.630089	0.476776	0.378484	0.195636	0.067832
79	1.01549	10.16	1	1.22427	-0.399902	1.43933	0.558132	-0.147764	-1.30804	-0.018363	0.267946	0.15293	-1.50864	-1.73993	-1.25649	-0.888066	-0.603626	-0.581036	-0.596193	-0.171533	-0.110642	-0.528708	-0.902049	-1.81531	-1.27003	-0.521001	-0.264241	-0.431564	-0.861697	1.62395	1.4139	1.03564	2.80544	1.16683	1.22552	1.36642	1.2057	1.1444	1.00468	0.983651	0.975049	0.852277	0.784934	0.753328	0.574995	0.464473	0.39015	0.218944	0.092058
80	1.53149	10.09	1	1.35411	-0.272443	2.05729	0.688251	0.293738	-0.594142	0.387763	0.480596	0.046144	-0.811634	-1.02182	-0.522011	-0.220115	-0.077275	-0.358229	-0.571541	-0.070377	0.124667	-0.232844	-0.630413	-1.75449	-1.94692	-4	-0.327256	-0.33517	-0.756714	1.72209	1.40733	1.01672	2.69267	1.27712	1.38013	1.55688	1.45535	1.44035	1.34096	1.26734	1.21402	1.04829	0.931845	0.857332	0.676476	0.543773	0.506763	0.331476	0.210535
81	0.980337	10.41	0	1.24179	-0.37077	1.59218	0.638699	-0.270268	-2.1549	-0.094042	0.373353	0.221779	-2.39794	-2.4437	-1.7167	-1.25337	-0.678195	-0.695509	-0.503624	-0.056159	-0.004146	-0.442132	-0.821023	-1.76195	-1.16368	-0.398918	-0.209856	-0.399899	-0.835647	1.60207	1.41584	1.03929	2.86064	0.993646	1.0588	1.22148	1.11617	1.11869	1.01902	0.944483	0.930634	0.782609	0.666563	0.60592	0.463466	0.317765	0.274378	0.073107	-0.016868
84	1.19073	10.49	0	1.34831	-0.332075	1.74429	0.541055	-0.181576	-1.56067	-0.079877	0.228734	0.201424	-1.82391	-1.85387	-1.33348	-0.910095	-0.573814	-0.66274	-0.752272	-0.255785	-0.142306	-0.540155	-0.89449	-1.74473	-1.04915	-0.323124	-0.275806	-0.4832	-0.861066	1.6239	1.41025	1.04428	2.76177	1.18819	1.28748	1.45204	1.34035	1.31231	1.20483	1.13717	1.11719	1.00093	0.919452	0.840345	0.680163	0.524736	0.466656	0.247155	0.104292
85	0.665869	10.04	1	1.13065	-0.392629	1.35025	0.667938	0.137892	-0.95117	0.251638	0.40995	0.219637	-1.19723	-1.31158	-0.766243	-0.386898	-0.193006	-0.474178	-0.66615	-0.132768	0.057628	-0.325966	-0.700929	-1.67162	-1.14327	-0.4364	-0.254847	-0.356251	-0.755475	1.6826	1.40765	1.03214	2.78788	1.2599	1.31637	1.44671	1.26717	1.19399	1.05124	0.99017	0.967815	0.861478	0.807471	0.757685	0.60873	0.499949	0.471571	0.358569	0.251233
86	1.02908	10.26	0	1.256	-0.364184	1.55267	0.625621	-0.148986	-1.35655	-0.011753	0.365394	0.191507	-1.56384	-1.78516	-1.25885	-0.886057	-0.575282	-0.623606	-0.555487	-0.088949	-0.005903	-0.423774	-0.806041	-1.76955	-1.24642	-0.485585	-0.210701	-0.394264	-0.830032	1.62114	1.4137	1.03571	2.78135	1.30134	1.36267	1.5326	1.39769	1.35666	1.25106	1.20708	1.17228	0.998135	0.911792	0.844211	0.670996	0.578421	0.532997	0.394618	0.280925
87	1.19404	10.06	1	1.34262	-0.307937	1.83885	0.626628	-0.087353	-1.73283	0.043637	0.378689	0.191507	-2.10791	-1.90658	-1.21254	-0.835053	-0.373762	-0.603626	-0.622876	-0.12517	0.014184	-0.370081	-0.750557	-1.74715	-1.25964	-0.49363	-0.262569	-0.370488	-0.763715	1.63447	1.40933	1.03326	2.84266	1.25871	1.31752	1.46559	1.29619	1.19399	1.00951	0.912045	0.883391	0.708987	0.580871	0.483621	0.33051	0.250652	0.203473	0.098561	0.002063
88	0.906203	10.23	1	1.17231	-0.389822	1.4624	0.577492	0.03599	-1.32883	0.170526	0.322653	0.09937	-1.64397	-1.54821	-0.9694	-0.56687	-0.274252	-0.470955	-0.635074	-0.180259	-0.040386	-0.417709	-0.806597	-1.90309	-1.5391	-0.70708	-0.350179	-0.401757	-0.802168	1.65371	1.40959	1.02766	2.83717	1.26217	1.32565	1.47925	1.33632	1.28988	1.13748	1.05189	1.01062	0.856614	0.748926	0.727193	0.561158	0.476776	0.401647	0.257564	0.187655
89	1.15015	10.18	1	1.25479	-0.355348	1.8651	0.603577	-0.132356	-1.5157	0.048481	0.333629	0.155791	-1.75449	-1.85699	-1.26761	-0.889747	-0.42678	-0.529296	-0.587371	-0.134541	-0.041006	-0.438779	-0.809108	-1.73518	-1.15739	-0.451979	-0.326426	-0.459796	-0.841035	1.62474	1.41223	1.03782	2.78534	1.24581	1.31672	1.45481	1.29125	1.22519	1.07745	0.988262	0.951361	0.777806	0.662083	0.569597	0.42713	0.318759	0.302063	0.196295	0.11075
91	0.819061	10.05	1	1.20385	-0.386257	1.57171	0.608376	0.080663	-1.1891	0.158724	0.266067	0.291524	-1.47237	-1.46471	-0.922269	-0.548674	-0.302945	-0.54806	-0.572676	-0.181444	-0.116339	-0.548521	-0.890759	-1.7122	-0.983803	-0.247184	-0.196475	-0.377268	-0.787014	1.65587	1.41291	1.04372	2.81085	1.16753	1.24931	1.39736	1.24528	1.15382	0.984313	0.880678	0.784481	0.621275	0.548185	0.496336	0.396697	0.334837	0.305658	0.169842	0.134147
99	0.903167	10.64	0	1.28262	-0.335444	1.60097	0.56159	-0.018544	-1.02228	0.050959	0.298045	0.155458	-1.24412	-1.4437	-0.937418	-0.606074	-0.437588	-0.643019	-0.764724	-0.241239	-0.059185	-0.434506	-0.811634	-1.76195	-1.26122	-0.542118	-0.277366	-0.400117	-0.802719	1.65769	1.40843	1.03328	2.69298	1.21888	1.2927	1.45632	1.34104	1.28773	1.18298	1.1038	1.08099	0.924279	0.848805	0.801175	0.638489	0.542825	0.49739	0.356026	0.211299
100	0.822206	10.5	0	1.2938	-0.326021	1.67852	0.647862	-0.174834	-1.80688	-0.055024	0.314668	0.325269	-2.05061	-2.11919	-1.51286	-1.2321	-0.525929	-0.635449	-0.547141	-0.111933	-0.075411	-0.515843	-0.84649	-1.60033	-0.8471	-0.146484	-0.173213	-0.417937	-0.801343	1.60705	1.41408	1.05274	2.78825	1.23715	1.2922	1.43597	1.29875	1.25175	1.1149	1.08364	1.08889	0.969261	0.900497	0.907463	0.754967	0.693978	0.659146	0.503531	0.42906
101	1.11901	10.13	1	1.18977	-0.361728	1.46835	0.599173	-0.009084	-1.17134	0.106361	0.34604	0.170936	-1.41454	-1.54516	-0.971429	-0.576426	-0.349013	-0.571056	-0.753501	-0.20852	-0.004628	-0.377682	-0.75721	-1.73755	-1.32698	-0.573489	-0.27556	-0.360713	-0.765736	1.66164	1.40723	1.02912	2.6731	1.03409	1.11893	1.29351	1.17821	1.13998	1.0249	0.943165	0.88743	0.694605	0.593655	0.512329	0.378398	0.285557	0.259275	0.171239	0.103804
104	1.14469	9.92	0	1.17754	-0.375704	1.25768	0.57771	-0.294735	-1.81531	-0.150703	0.312727	0.173157	-1.99568	-2.20761	-1.67572	-1.24033	-0.66615	-0.688246	-0.683191	-0.169027	-0.051978	-0.456677	-0.834756	-1.75945	-1.12843	-0.386053	-0.289883	-0.471984	-0.853872	1.61114	1.4111	1.0412	2.71637	1.2222	1.31688	1.48733	1.36248	1.33123	1.21845	1.16997	1.14145	0.972974	0.850238	0.767651	0.555094	0.48808	0.39678	0.256878	0.081587
105	0.412412	10.19	0	1.14082	-0.383644	1.22789	0.591076	-0.394264	-2.36653	-0.467628	0.26642	0.330109	-2.5376	-2.95861	-2.33724	-1.67366	-0.976748	-1.14569	-0.821599	-0.228045	-0.097453	-0.523458	-0.861697	-1.61798	-0.863279	-0.133299	-0.149048	-0.425159	-0.809108	1.60696	1.40973	1.05433	2.75118	1.38569	1.43186	1.55101	1.403	1.37063	1.23846	1.14108	1.11506	0.963	0.864172	0.834633	0.702677	0.611774	0.582226	0.430597	0.352183
106	1.18376	10.09	1	1.26364	-0.322757	1.8169	0.665506	-0.141463	-1.47237	-0.07186	0.464251	0.177969	-1.6968	-1.91364	-1.24642	-0.984221	-0.497163	-0.849244	-0.588886	-0.041341	0.110253	-0.291664	-0.695294	-1.7986	-1.66756	-0.809949	-0.222066	-0.263365	-0.692504	1.62653	1.41036	1.01994	2.75511	1.27537	1.34951	1.49795	1.34756	1.29797	1.16886	1.11442	1.12726	1.01663	0.95539	0.898934	0.729512	0.578694	0.449368	0.258135	0.141674
107	1.1176	10.96	1	1.2982	-0.410482	1.67117	0.629246	0.009748	-1.28233	0.179753	0.338994	0.210426	-1.56543	-1.57349	-0.987163	-0.565431	-0.289037	-0.46382	-0.592269	-0.148925	-0.032358	-0.425969	-0.784627	-1.68613	-1.08672	-0.365019	-0.280835	-0.448794	-0.834459	1.65333	1.41123	1.04056	2.80123	1.29677	1.34607	1.47729	1.33736	1.28136	1.16044	1.07083	0.991964	0.801959	0.680594	0.635867	0.503856	0.406134	0.392948	0.291094	0.205411
109	0.601886	9.88	1	1.29929	-0.370993	1.76938	0.65329	-0.409493	-2.45593	-0.179273	0.408647	0.220944	-2.46852	-4	-2.14267	-1.65365	-0.661544	-0.74642	-0.634887	-0.084125	0.044579	-0.355956	-0.729554	-1.64589	-1.0511	-0.339324	-0.241618	-0.439018	-0.817871	1.60323	1.41081	1.04265	2.75631	1.34928	1.45266	1.64166	1.5217	1.47073	1.2988	1.17671	1.10721	0.951476	0.87174	0.842728	0.725445	0.672977	0.639202	0.508369	0.437449
110	1.05865	10.18	0	1.19507	-0.372524	1.44248	0.618707	-0.135904	-1.57512	0.028531	0.38532	0.128916	-1.83863	-1.88273	-1.25571	-0.881405	-0.451365	-0.596879	-0.561141	-0.092535	0.019573	-0.381011	-0.773916	-1.82681	-1.44491	-0.646276	-0.309007	-0.392223	-0.803547	1.6266	1.41233	1.03007	2.75831	1.24663	1.32692	1.48396	1.33412	1.28743	1.13838	1.09016	1.1025	0.945773	0.868812	0.814026	0.604123	0.488685	0.406134	0.250071	0.145389
111	1.71901	9.88	1	1.45606	-0.26051	2.08778	0.658917	0.085683	-0.912929	0.202897	0.462952	0.040048	-1.12901	-1.33348	-0.813609	-0.525638	-0.23463	-0.478862	-0.603975	-0.069866	0.107142	-0.259085	-0.662142	-1.80134	-1.73049	-1.09745	-0.359419	-0.376958	-0.767766	1.66563	1.40773	1.02229	2.76704	1.29157	1.37918	1.54607	1.41814	1.37383	1.20541	1.08721	0.999586	0.801469	0.653901	0.595549	0.435935	0.372824	0.31975	0.205411	0.083468
113	0.842315	9.91	1	1.17435	-0.412917	1.51322	0.6429	-0.246647	-2.24412	-0.134778	0.354627	0.285039	-2.5376	-2.33724	-1.68825	-1.25727	-0.573651	-0.683401	-0.694649	-0.13537	-0.011352	-0.414201	-0.774949	-1.63639	-0.91151	-0.191384	-0.182567	-0.439137	-0.804654	1.6065	1.40919	1.05009	2.78366	1.30345	1.38129	1.53578	1.40577	1.37688	1.26723	1.21415	1.2266	1.10127	1.03189	0.992069	0.847749	0.763963	0.730859	0.57071	0.46912
115	0.977211	10.49	1	1.20085	-0.424288	1.48144	0.592588	-0.306009	-2.25964	-0.079877	0.34331	0.129915	-2.5376	-2.4318	-1.70774	-1.14691	-0.62142	-0.617983	-0.614215	-0.125055	-0.024706	-0.428175	-0.812479	-1.8041	-1.28988	-0.526513	-0.30103	-0.463063	-0.865186	1.60836	1.41239	1.03623	2.83059	1.24061	1.2942	1.45492	1.33364	1.32079	1.19597	1.12486	1.03227	0.819387	0.706961	0.64952	0.52597	0.41338	0.365755	0.205411	0.133387
116	0.624034	9.97	1	1.12222	-0.43857	1.34439	0.622618	-0.570086	-3.04576	-0.541513	0.318272	0.337838	-2.63827	-4	-4	-4	-1.0752	-1.23136	-0.809388	-0.191316	-0.045179	-0.45942	-0.79588	-1.55129	-0.845576	-0.129421	-0.142607	-0.435097	-0.809949	1.60533	1.40952	1.05567	2.77227	1.28082	1.33369	1.50024	1.36939	1.32896	1.20009	1.13033	1.10559	0.975541	0.907335	0.864031	0.700003	0.630089	0.599727	0.481579	0.438957
118	1.2004	10.13	1	1.28892	-0.326037	1.82086	0.667079	0.081743	-1.0716	0.255923	0.404012	0.183441	-1.32239	-1.42136	-0.852942	-0.443095	-0.215098	-0.38934	-0.593971	-0.113058	0.043048	-0.336017	-0.708409	-1.68194	-1.21254	-0.488518	-0.26536	-0.405939	-0.803824	1.67013	1.40932	1.03383	2.79893	1.31617	1.37671	1.53851	1.42449	1.38197	1.26126	1.17068	1.09873	0.875199	0.727193	0.652523	0.474355	0.368862	0.274378	0.096082	-0.055048
119	1.19008	10.53	0	1.33546	-0.30951	1.91062	0.639486	-0.278684	-2.37675	-0.225191	0.415558	0.218903	-2.61979	-2.74473	-1.6925	-1.4034	-0.620876	-0.879097	-0.707522	-0.106571	0.062469	-0.32781	-0.720333	-1.73993	-1.24795	-0.461175	-0.192397	-0.328457	-0.730721	1.61309	1.40769	1.03293	2.81799	1.27018	1.31432	1.43658	1.23625	1.14657	0.961195	0.844655	0.79819	0.612532	0.510928	0.487677	0.362626	0.332438	0.30668	0.134147	0.105915
120	0.839964	10.28	1	1.21669	-0.373758	1.55509	0.615045	-0.296623	-2.01773	-0.186819	0.341672	0.246425	-2.24412	-2.36653	-1.69465	-1.30892	-0.618163	-0.755723	-0.742802	-0.165897	-0.020634	-0.416121	-0.780154	-1.65365	-0.973467	-0.259637	-0.230549	-0.445753	-0.80799	1.61063	1.40881	1.04622	2.82573	1.38612	1.45734	1.61025	1.47216	1.42593	1.25291	1.16612	1.12463	0.961308	0.851841	0.817817	0.668785	0.565398	0.539912	0.37978	0.288441
121	0.850082	10.37	0	1.27852	-0.340023	1.63548	0.741286	-0.309627	-4	0.034147	0.535205	0.166696	-3.22185	-4	-1.78781	-1.32883	-0.448306	-0.530325	-0.450629	0.05446	0.170379	-0.228266	-0.620513	-1.65956	-1.33819	-0.608536	-0.252433	-0.373352	-0.77963	1.60416	1.413	1.03076	2.81537	1.28673	1.365	1.54286	1.43106	1.37779	1.21942	1.11083	1.03894	0.850675	0.776251	0.761283	0.662533	0.596335	0.549937	0.398766	0.272173
122	0.782893	10.69	0	1.20194	-0.422093	1.4456	0.555904	-0.469928	-2.69897	-0.326058	0.26998	0.203876	-2.69897	-4	-4	-1.86646	-0.915066	-0.86742	-0.721246	-0.198802	-0.100727	-0.519131	-0.876802	-1.71444	-1.04144	-0.322484	-0.27786	-0.492819	-0.875496	1.60079	1.41213	1.04513	2.79354	1.30668	1.36842	1.54294	1.42612	1.38705	1.25262	1.18564	1.16308	1.03131	0.941298	0.89487	0.766448	0.726999	0.722908	0.592653	0.508049
124	0.808298	10.45	0	1.26316	-0.407054	1.61805	0.629552	-0.499764	-4	-0.252744	0.396356	0.183184	-2.74473	-4	-4	-2.05061	-0.823619	-0.840132	-0.621057	-0.084073	0.033384	-0.379864	-0.75995	-1.70334	-1.20901	-0.48254	-0.259085	-0.408713	-0.818728	1.59992	1.4127	1.0356	2.76527	1.41358	1.47522	1.641	1.50773	1.45091	1.31856	1.24528	1.19113	1.03448	0.920198	0.873127	0.728933	0.62078	0.603608	0.492694	0.42129
125	1.01833	9.84	1	1.15412	-0.42419	1.6149	0.655801	-0.160208	-1.74473	-0.001566	0.396914	0.225929	-2.01323	-2.00877	-1.36251	-0.995679	-0.442854	-0.587371	-0.606425	-0.092696	0.030802	-0.364717	-0.740406	-1.68403	-1.05159	-0.326518	-0.239728	-0.419531	-0.796152	1.61819	1.41012	1.04187	2.75724	1.26979	1.33172	1.48287	1.34631	1.29462	1.14085	1.06481	1.01574	0.87285	0.766625	0.738479	0.577875	0.468066	0.422855	0.294781	0.17678
127	0.875293	10.38	0	1.19756	-0.392819	1.38382	0.613641	-0.286509	-2.09691	-0.161655	0.386142	0.160318	-2.3098	-2.42022	-1.69465	-1.22548	-0.704433	-0.767512	-0.616185	-0.09189	0.026737	-0.38405	-0.784891	-1.85387	-1.47366	-0.619608	-0.224317	-0.35635	-0.79129	1.60791	1.4118	1.02942	2.74088	1.28475	1.35916	1.50077	1.37645	1.31321	1.19892	1.1164	1.06392	0.876438	0.754421	0.693978	0.589205	0.593971	0.605664	0.511247	0.448265
128	0.777108	10.35	1	1.15746	-0.397306	1.47567	0.613493	-0.454322	-2.58503	-0.274497	0.33262	0.254403	-2.55284	-4	-2.85387	-2.19382	-0.76523	-0.84863	-0.693146	-0.153415	-0.03711	-0.447453	-0.79833	-1.61261	-0.938925	-0.241239	-0.246111	-0.475994	-0.840132	1.60314	1.41136	1.04882	2.82223	1.37006	1.41735	1.55408	1.39282	1.32988	1.1774	1.06535	1.00636	0.817974	0.744293	0.686168	0.531479	0.445678	0.409772	0.250652	0.172631
131	1.3281	10.55	1	1.33546	-0.340703	1.92169	0.588317	-0.024293	-1.16178	0.069298	0.289433	0.219191	-1.39794	-1.54668	-1.01278	-0.685922	-0.391153	-0.574629	-0.68027	-0.213533	-0.08571	-0.460924	-0.816445	-1.68825	-1.05948	-0.352226	-0.235077	-0.43427	-0.817871	1.64729	1.40927	1.04246	2.78726	1.40124	1.46396	1.62189	1.47182	1.38701	1.22092	1.11131	1.02089	0.802285	0.679731	0.59712	0.468769	0.427903	0.398353	0.242447	0.142419
133	0.984453	9.83	1	1.3092	-0.325328	1.7679	0.593364	-0.469416	-3.04576	-0.286174	0.378016	0.130462	-2.74473	-4	-2.48149	-1.64782	-0.849858	-0.878112	-0.68487	-0.121708	0.02214	-0.378408	-0.774174	-1.80688	-1.48413	-0.667966	-0.280503	-0.390192	-0.81051	1.6058	1.4109	1.02976	2.81276	1.2963	1.36997	1.52904	1.39408	1.34115	1.19326	1.09309	1.02725	0.8319	0.726417	0.697935	0.583577	0.484639	0.453391	0.279841	0.252969
135	0.767654	10.2	1	1.30557	-0.321814	1.8537	0.69253	-0.208941	-1.72354	-0.022871	0.416674	0.285377	-1.9393	-2.08619	-1.48149	-1.12378	-0.501138	-0.593971	-0.545613	-0.048468	0.043991	-0.369674	-0.73471	-1.61083	-0.902743	-0.190844	-0.183096	-0.452348	-0.823041	1.60686	1.41215	1.05139	2.80113	1.37269	1.44512	1.61735	1.49346	1.43802	1.29067	1.18671	1.14635	0.997823	0.924894	0.870488	0.715406	0.64015	0.575133	0.392948	0.286307
136	0.810815	10.36	0	1.22711	-0.398931	1.54282	0.554065	-0.28383	-2.06048	-0.166088	0.297323	0.160348	-2.34679	-2.3279	-1.61083	-1.1296	-0.656198	-0.738024	-0.750802	-0.212185	-0.062934	-0.44916	-0.830032	-1.79317	-1.27819	-0.500863	-0.263444	-0.418733	-0.817585	1.61858	1.40923	1.03546	2.82245	1.21892	1.27783	1.42445	1.2806	1.22042	1.06721	0.980003	0.963563	0.828691	0.74911	0.697312	0.569597	0.473661	0.435935	0.293205	0.155625
140	0.932185	10.6	1	1.20575	-0.40309	1.4624	0.534039	-0.067273	-1.37059	0.060169	0.232335	0.144419	-1.63639	-1.66354	-1.12378	-0.725611	-0.424235	-0.549443	-0.664141	-0.238749	-0.14309	-0.539252	-0.903438	-1.81248	-1.20481	-0.472628	-0.331894	-0.461803	-0.853252	1.63805	1.41158	1.03693	2.78549	1.29788	1.36136	1.52638	1.39275	1.33967	1.22495	1.14431	1.07024	0.900822	0.7875	0.715307	0.577236	0.531834	0.532542	0.467361	0.423246
142	0.943809	10.15	0	1.22141	-0.373689	1.4183	0.544985	-0.099196	-1.33348	-0.113058	0.27425	0.212747	-1.59176	-1.67778	-1.1343	-0.760951	-0.592609	-0.962972	-0.764977	-0.23463	-0.080556	-0.492144	-0.873219	-1.83565	-1.29671	-0.494172	-0.222066	-0.332827	-0.764977	1.64089	1.41003	1.03129	2.70567	1.18402	1.24179	1.40402	1.26879	1.23106	1.1141	1.08167	1.07987	0.987411	0.936179	0.919825	0.804074	0.726805	0.704314	0.593971	0.496007
143	1.1379	10.55	1	1.15534	-0.408742	1.48855	0.649471	-0.120445	-1.66555	0.063784	0.390653	0.196342	-1.95861	-1.92082	-1.2636	-0.871601	-0.385947	-0.529884	-0.573001	-0.090658	0.020651	-0.373865	-0.746662	-1.6968	-1.11919	-0.404063	-0.277778	-0.422853	-0.803547	1.62444	1.41115	1.03838	2.75722	1.28568	1.32388	1.47652	1.3723	1.3592	1.24933	1.18901	1.15348	0.997095	0.898542	0.842679	0.708751	0.619209	0.632626	0.493303	0.456956
146	0.949273	9.9	0	1.15014	-0.413152	1.21748	0.609978	-0.136558	-1.47756	-0.01287	0.33646	0.219585	-1.7167	-1.83268	-1.25571	-0.829152	-0.527244	-0.647432	-0.634138	-0.145755	-0.027566	-0.439376	-0.813892	-1.73755	-1.15989	-0.399681	-0.211832	-0.389021	-0.805763	1.63006	1.41162	1.03757	2.78778	1.25285	1.31995	1.46715	1.33651	1.30755	1.2076	1.17932	1.18476	1.05115	0.953783	0.861904	0.684674	0.575957	0.50869	0.358569	0.240668
147	1.3443	10.43	1	1.306	-0.363708	1.77012	0.675916	0.149496	-1.12843	0.317917	0.422984	0.117603	-1.41229	-1.3851	-0.821023	-0.445269	-0.114639	-0.287856	-0.517555	-0.071963	0.055531	-0.315783	-0.702677	-1.79588	-1.30364	-0.586365	-0.346209	-0.40927	-0.783306	1.66241	1.40912	1.02977	2.81987	1.21598	1.30186	1.50116	1.408	1.37823	1.27493	1.20009	1.15692	0.963338	0.811958	0.69897	0.565398	0.477121	0.485654	0.329059	0.274378
159	1.00812	10.32	1	1.23578	-0.383728	1.70586	0.568554	-0.371918	-2.26761	-0.264082	0.288942	0.224093	-2.4437	-4	-1.95078	-1.38616	-0.815593	-0.821599	-0.732828	-0.210843	-0.077378	-0.471083	-0.834162	-1.70553	-1.16941	-0.414652	-0.193413	-0.386264	-0.800794	1.61447	1.40998	1.0384	2.79984	1.21453	1.29041	1.44819	1.30515	1.24902	1.10364	0.998135	0.939281	0.799176	0.744852	0.718383	0.619044	0.541104	0.53451	0.386202	0.331957
160	1.06212	10.38	1	1.19117	-0.387609	1.61805	0.617765	-0.408824	-2.34679	-0.290052	0.325721	0.286995	-2.42022	-4	-2.37675	-1.62342	-0.873869	-0.893129	-0.672028	-0.149293	-0.043447	-0.466101	-0.819301	-1.63264	-0.965773	-0.235674	-0.169411	-0.417596	-0.821311	1.60598	1.41193	1.04791	2.75665	1.2603	1.30836	1.46574	1.352	1.34101	1.21654	1.13194	1.06659	0.861335	0.739045	0.693559	0.554287	0.516	0.455208	0.294781	0.190998
161	1.03181	10.14	1	1.20385	-0.412233	1.60423	0.577055	-0.34592	-2.25964	-0.236647	0.345178	0.157517	-2.4437	-4	-1.78252	-1.50169	-0.642828	-0.820161	-0.77963	-0.189163	-0.012244	-0.386264	-0.764977	-1.73049	-1.35556	-0.643974	-0.273762	-0.35086	-0.748605	1.61604	1.40772	1.02796	2.78481	1.28743	1.34162	1.45065	1.2931	1.24651	1.09617	1.02754	0.974336	0.847308	0.725056	0.657557	0.537519	0.432129	0.45557	0.310238	0.264368
162	1.28548	10.46	0	1.19089	-0.403993	1.46389	0.736795	-0.220331	-2.69897	0.044187	0.491292	0.238623	-2.79588	-3.04576	-1.73518	-1.38828	-0.495393	-0.511731	-0.367543	0.068409	0.111565	-0.324405	-0.70952	-1.6925	-1.14509	-0.411392	-0.173925	-0.355266	-0.789681	1.59018	1.41813	1.0368	2.83404	1.08099	1.14145	1.29575	1.15203	1.1192	1.0643	1.08636	1.09691	0.939103	0.782652	0.662364	0.488433	0.408664	0.312636	0.152543	0.049541
163	0.660233	10.29	1	1.1486	-0.416288	1.55145	0.723759	-0.185087	-1.70115	0.102605	0.506911	0.155336	-1.9101	-2.22915	-1.3536	-0.98464	-0.362811	-0.459545	-0.4786	0.01695	0.140697	-0.245575	-0.633577	-1.65956	-1.30627	-0.609772	-0.261933	-0.382057	-0.777804	1.6179	1.41136	1.03093	2.79744	1.16122	1.19484	1.33622	1.21792	1.19957	1.04177	0.926857	0.852857	0.666563	0.578148	0.546131	0.429445	0.334358	0.275476	0.087714	0.016237
164	0.905611	9.86	1	1.26811	-0.369027	1.76864	0.615761	-0.486516	-3.22185	-0.39126	0.36838	0.233605	-2.79588	-4	-4	-2.08092	-0.943476	-1.03433	-0.719422	-0.126679	0.010639	-0.403623	-0.781727	-1.69897	-1.08355	-0.338282	-0.210913	-0.410497	-0.811353	1.60063	1.41071	1.04157	2.79418	1.39508	1.46503	1.60345	1.41553	1.30862	1.09317	0.974665	0.914821	0.775732	0.702472	0.643688	0.523808	0.423246	0.378052	0.2156	0.117113
165	0.815135	10.21	1	1.24105	-0.362748	1.59106	0.63191	-0.297656	-2.08092	-0.111652	0.405824	0.162833	-2.284	-2.60206	-1.64397	-1.2815	-0.559406	-0.701584	-0.641875	-0.099087	0.04501	-0.344381	-0.730487	-1.72125	-1.24412	-0.507938	-0.284749	-0.409604	-0.796423	1.61347	1.40988	1.03469	2.78281	1.2931	1.36051	1.50741	1.36281	1.30566	1.17012	1.085	1.04402	0.887832	0.801469	0.77015	0.625214	0.522879	0.501907	0.376316	0.287908
166	1.35832	9.91	1	1.30276	-0.343782	1.92993	0.560002	-0.376234	-2.03621	-0.2648	0.278982	0.205286	-2.21467	-2.61979	-1.9101	-1.32883	-0.775726	-0.775726	-0.832092	-0.234182	-0.08197	-0.471212	-0.832092	-1.70115	-1.07831	-0.360215	-0.235899	-0.44418	-0.826522	1.60974	1.40869	1.0415	2.74093	1.32118	1.34877	1.48842	1.30801	1.20689	1.03295	0.924279	0.868252	0.732202	0.628632	0.552263	0.359022	0.255273	0.251812	0.12803	0.019215
167	1.11562	10.15	1	1.22557	-0.372193	1.69196	0.635373	-0.449894	-3.1549	-0.189902	0.390829	0.200139	-2.72125	-4	-2.58503	-1.9431	-0.716699	-0.762708	-0.596365	-0.088683	0.021809	-0.383	-0.754981	-1.66354	-1.14026	-0.424812	-0.256882	-0.425159	-0.820736	1.60392	1.41246	1.03918	2.76063	1.20393	1.25756	1.39131	1.23075	1.15678	1.0085	0.993016	1.00504	0.89236	0.802774	0.738667	0.565679	0.452298	0.434036	0.305147	0.194977
168	1.29341	10.61	1	1.36847	-0.314374	1.9154	0.662597	-0.15764	-1.767	0.047041	0.424914	0.161158	-2.02687	-2.01773	-1.36051	-0.942334	-0.417937	-0.510323	-0.567993	-0.058389	0.061075	-0.334607	-0.722849	-1.74715	-1.22548	-0.490663	-0.27597	-0.410833	-0.801343	1.61551	1.41089	1.03425	2.7681	1.20205	1.28534	1.46304	1.3464	1.32133	1.19213	1.11043	1.08184	0.891697	0.762714	0.664329	0.463466	0.364864	0.323203	0.175401	0.071356
169	1.03419	9.73	1	1.22814	-0.401727	1.6053	0.621841	-0.334794	-1.98716	-0.158015	0.31063	0.291258	-2.13668	-3.04576	-1.87943	-1.37675	-0.709075	-0.743523	-0.608888	-0.145208	-0.071399	-0.494443	-0.830032	-1.59176	-0.925184	-0.216239	-0.193345	-0.452595	-0.84649	1.61146	1.41327	1.05053	2.74176	1.3404	1.41005	1.57157	1.43167	1.36553	1.21598	1.1261	1.10315	0.975869	0.898934	0.856326	0.72525	0.626682	0.623003	0.493026	0.435177
170	0.597373	10.12	0	1.27715	-0.353932	1.7348	0.570298	-0.301899	-2.21467	-0.088097	0.335819	0.074707	-2.49485	-2.4318	-1.65956	-1.24033	-0.574466	-0.610125	-0.634512	-0.147337	-0.031797	-0.417709	-0.806875	-1.83863	-1.43063	-0.676954	-0.355266	-0.453211	-0.838033	1.60953	1.41109	1.03206	2.71909	1.30144	1.3611	1.49002	1.3376	1.28828	1.15671	1.09459	1.0998	1.00093	0.975869	0.977397	0.876987	0.798355	0.776251	0.606177	0.5182
172	1.05307	10.57	0	1.39217	-0.315494	1.902	0.673555	-0.453828	-2.35655	-0.249877	0.417804	0.283753	-2.35655	-4	-2.4437	-1.86967	-0.723538	-0.874194	-0.66354	-0.083283	0.055225	-0.350568	-0.714443	-1.57512	-0.920457	-0.209012	-0.197979	-0.454445	-0.820736	1.60451	1.41034	1.05059	2.73012	1.30586	1.38124	1.55985	1.42744	1.3637	1.20302	1.11688	1.01564	0.84258	0.724471	0.680379	0.522879	0.422074	0.4041	0.272173	0.182931
173	0.843573	10.15	0	1.36192	-0.320228	1.78462	0.612964	-0.28208	-1.98716	-0.065552	0.346725	0.18738	-2.22185	-2.36653	-1.61439	-1.12726	-0.5867	-0.604848	-0.616005	-0.130416	-0.024476	-0.419988	-0.79129	-1.7122	-1.14146	-0.404173	-0.246647	-0.455684	-0.849244	1.61282	1.41148	1.04108	2.90681	1.1486	1.2105	1.35825	1.24121	1.22046	1.14634	1.12298	0.99855	0.702143	0.529772	0.491828	0.371683	0.31527	0.283301	0.153307	-0.004365
174	0.727632	9.74	0	1.27921	-0.340553	1.46538	0.650531	-0.342657	-2.37675	-0.163423	0.382215	0.260691	-2.48149	-4	-2.01323	-1.44129	-0.716699	-0.739213	-0.586365	-0.081917	0.011993	-0.408157	-0.776245	-1.66154	-1.04287	-0.30883	-0.173277	-0.398809	-0.810791	1.60286	1.41278	1.0431	2.75199	1.35273	1.42964	1.58279	1.41676	1.34336	1.18705	1.08645	1.06889	0.919576	0.831443	0.788707	0.661181	0.601543	0.540806	0.430981	0.362626
176	1.17134	10.18	1	1.13735	-0.434139	1.30963	0.713381	-0.317043	-1.94692	0.002943	0.50375	0.158061	-2.07572	-3.52288	-1.63451	-1.22548	-0.47991	-0.570409	-0.50962	0.012078	0.141011	-0.254145	-0.642637	-1.65365	-1.29158	-0.59159	-0.27417	-0.390192	-0.78728	1.60966	1.41195	1.03156	2.76458	1.33003	1.39474	1.52474	1.35952	1.26499	1.08704	0.992069	0.897496	0.731051	0.642747	0.637061	0.486329	0.41178	0.334837	0.235889	0.144648
177	1.18019	9.75	0	1.29093	-0.293999	1.75511	0.673196	-0.289883	-1.70553	-0.044168	0.462832	0.145849	-1.87943	-2.37675	-1.51428	-1.10735	-0.535809	-0.642446	-0.582196	-0.039434	0.104111	-0.288952	-0.680062	-1.70334	-1.36957	-0.634699	-0.274824	-0.385947	-0.79129	1.61631	1.41085	1.03015	2.76423	1.20638	1.28141	1.44229	1.30175	1.23649	1.07901	0.983025	0.926489	0.773124	0.702882	0.650215	0.500276	0.464177	0.410576	0.257564	0.210535
180	1.16172	10.19	1	1.27784	-0.343126	1.76268	0.529418	-0.325874	-2.09691	-0.264481	0.21643	0.224429	-2.37675	-2.31876	-1.77211	-1.25493	-0.811916	-0.840433	-0.763463	-0.260428	-0.154096	-0.56623	-0.920819	-1.74715	-1.04624	-0.295678	-0.239804	-0.469928	-0.85855	1.61275	1.41091	1.04628	2.73748	1.32653	1.39203	1.54078	1.38509	1.32227	1.20811	1.13087	1.06845	0.900367	0.776597	0.718581	0.514737	0.422074	0.327602	0.18089	0.078319
181	1.10204	10.32	0	1.22789	-0.377133	1.22789	0.627397	-0.379448	-2.4437	-0.17276	0.368082	0.215558	-2.52288	-4	-2.08619	-1.37572	-0.772885	-0.721704	-0.602755	-0.098978	0.000651	-0.414539	-0.79129	-1.71897	-1.15305	-0.392438	-0.200659	-0.41533	-0.834162	1.60359	1.4127	1.04025	2.78875	1.27068	1.35466	1.5035	1.37309	1.32217	1.1924	1.09955	1.07693	0.929297	0.855894	0.805371	0.639202	0.575133	0.550228	0.397112	0.304121
182	1.08733	10.07	0	1.22194	-0.400935	1.49969	0.673592	-0.421705	-3.22185	-0.204537	0.461258	0.192595	-2.79588	-4	-2.22185	-1.63078	-0.691649	-0.829738	-0.616723	-0.037299	0.105476	-0.300076	-0.693361	-1.70774	-1.19654	-0.437945	-0.240106	-0.403623	-0.798876	1.60157	1.41083	1.03701	2.70039	1.25117	1.31346	1.45713	1.32696	1.27742	1.18508	1.12149	1.08199	0.935759	0.839548	0.825534	0.70686	0.658276	0.613959	0.501744	0.391131
183	1.02976	10.05	0	1.27944	-0.350248	1.65128	0.59608	-0.249337	-1.95861	-0.14868	0.318835	0.241148	-2.22185	-2.37675	-1.55595	-1.14935	-0.631527	-0.761954	-0.676129	-0.176787	-0.048954	-0.443818	-0.810229	-1.69897	-1.13371	-0.374996	-0.190575	-0.376854	-0.785686	1.62143	1.41008	1.03958	2.73962	1.26854	1.35544	1.5505	1.42365	1.37388	1.23595	1.15297	1.12067	0.960761	0.871994	0.836219	0.705198	0.609535	0.587337	0.466538	0.360151
185	1.17019	10	1	1.31239	-0.33165	1.82672	0.695114	-0.282246	-2.30103	-0.007933	0.470778	0.177363	-2.4318	-3.22185	-1.68194	-1.28735	-0.478862	-0.556894	-0.526951	-0.015473	0.105238	-0.288783	-0.675101	-1.67366	-1.20412	-0.486117	-0.239879	-0.402744	-0.792096	1.60622	1.41142	1.03554	2.7876	1.23081	1.28881	1.41751	1.27123	1.21124	1.05609	0.945422	0.901536	0.730667	0.635867	0.621522	0.475394	0.409772	0.394201	0.259275	0.17678
186	1.31033	10.23	1	1.37512	-0.293424	1.93197	0.649821	-0.302596	-2.07058	-0.047789	0.434441	0.123198	-2.26761	-2.61979	-1.61261	-1.21325	-0.49363	-0.606776	-0.620513	-0.073452	0.073828	-0.309361	-0.696588	-1.70996	-1.27003	-0.56655	-0.33236	-0.439974	-0.811072	1.61227	1.4097	1.03364	2.80476	1.22197	1.25042	1.38552	1.24563	1.19787	1.06801	0.987411	0.937494	0.724861	0.567082	0.478841	0.287908	0.146128	0.016237	-0.230552	-0.307279
187	1.29266	10.64	0	1.42553	-0.225872	1.94645	0.793329	-0.288193	-2.10791	0.049954	0.595937	0.21487	-2.16749	-4	-1.63264	-1.32698	-0.401647	-0.552222	-0.429924	0.101231	0.235099	-0.162412	-0.555331	-1.58503	-1.20691	-0.493495	-0.205024	-0.346498	-0.740884	1.60723	1.41194	1.03315	2.73521	1.27377	1.36727	1.54584	1.44319	1.4041	1.27968	1.21327	1.18631	1.05554	0.97576	0.89802	0.721732	0.606433	0.55052	0.36842	0.272173
188	0.788734	10.36	1	1.20844	-0.382008	1.57054	0.741175	-0.349887	-2.4437	-0.163359	0.484684	0.351719	-2.4318	-4	-2.02228	-1.72816	-0.573326	-0.816445	-0.603278	-0.017774	0.121822	-0.285	-0.645892	-1.49757	-0.823909	-0.119415	-0.134422	-0.406936	-0.767258	1.60519	1.40965	1.05475	2.7384	1.30381	1.38637	1.56458	1.43982	1.38862	1.25036	1.1374	1.10135	0.941772	0.880814	0.838399	0.737533	0.634669	0.592124	0.47781	0.396282
190	1.08314	10.38	1	1.21405	-0.369789	1.68484	0.626433	-0.299989	-2.30103	-0.074482	0.397088	0.135005	-2.50864	-2.74473	-1.69897	-1.29585	-0.54409	-0.624154	-0.603975	-0.092374	0.031933	-0.358823	-0.74521	-1.74715	-1.29328	-0.563519	-0.306009	-0.423543	-0.811634	1.60931	1.41095	1.03356	2.75371	1.25123	1.31181	1.46826	1.33075	1.26482	1.12158	1.04347	0.995025	0.811984	0.690934	0.658276	0.489802	0.433147	0.423246	0.294956	0.19881
192	0.871386	10.21	0	1.17782	-0.421305	1.37475	0.58179	-0.065906	-1.46725	0.111195	0.303714	0.130044	-1.73283	-1.767	-1.15989	-0.732594	-0.411056	-0.468649	-0.539252	-0.145208	-0.075359	-0.475344	-0.853872	-1.84771	-1.52871	-0.702239	-0.278107	-0.391367	-0.827689	1.6359	1.41355	1.02923	2.70304	1.09323	1.12863	1.24804	1.08754	1.00706	0.870534	0.798574	0.766124	0.642904	0.560305	0.545101	0.397457	0.290035	0.295567	0.171239	0.061746
193	0.92711	10.22	0	1.17811	-0.415285	1.35983	0.603426	-0.323398	-2.4318	-0.143211	0.340305	0.196674	-2.61979	-3.22185	-1.82102	-1.34008	-0.605723	-0.646468	-0.720333	-0.170954	-0.024017	-0.402086	-0.770574	-1.68613	-1.1296	-0.409381	-0.225848	-0.418505	-0.799423	1.61114	1.40851	1.03912	2.77675	1.13551	1.20804	1.36544	1.22984	1.18354	1.04317	0.976634	0.950434	0.810521	0.724471	0.70757	0.591859	0.539912	0.544659	0.451567	0.360828
194	1.25265	10.28	1	1.27944	-0.37899	1.81624	0.612424	-0.01211	-1.17457	0.158935	0.343152	0.148788	-1.41117	-1.55595	-0.9897	-0.602929	-0.322028	-0.440333	-0.630228	-0.168386	-0.022917	-0.395666	-0.767512	-1.71897	-1.25181	-0.542118	-0.295764	-0.421934	-0.815877	1.65305	1.40956	1.03348	2.74413	1.15338	1.21314	1.35539	1.23227	1.20159	1.06951	1.00093	1.00911	0.866709	0.75351	0.626927	0.435935	0.36709	0.333399	0.216229	0.156347
195	0.866146	9.83	1	1.1784	-0.394882	1.44405	0.778006	-0.022963	-1.51145	0.257583	0.544948	0.210319	-1.78781	-1.86646	-1.09098	-0.715795	-0.213675	-0.349984	-0.338282	0.085219	0.167347	-0.23114	-0.611011	-1.61083	-1.22621	-0.514137	-0.22636	-0.369572	-0.778325	1.63397	1.41555	1.03428	2.78629	1.29368	1.33095	1.47723	1.34603	1.29315	1.16661	1.10225	1.04523	0.926367	0.822199	0.760566	0.627902	0.560021	0.537519	0.400826	0.335315
196	1.14539	10.23	1	1.18808	-0.428362	1.46982	0.549898	-0.102428	-1.21896	0.001301	0.312114	0.101266	-1.44612	-1.63827	-1.0804	-0.758205	-0.443577	-0.666956	-0.761452	-0.234034	-0.045854	-0.410274	-0.791559	-1.77728	-1.38934	-0.666956	-0.351445	-0.421934	-0.802995	1.64767	1.40807	1.03106	2.78923	1.23354	1.3109	1.48643	1.37757	1.35011	1.21238	1.15003	1.08898	0.906566	0.796376	0.724861	0.570154	0.503531	0.463111	0.290035	0.231057
198	0.757588	10.44	0	1.15806	-0.428785	1.44405	0.573545	-0.376751	-2.63827	-0.350957	0.228939	0.320271	-2.82391	-4	-2.22185	-1.6073	-0.815877	-0.911155	-0.841336	-0.278519	-0.143755	-0.543027	-0.865186	-1.5867	-0.847712	-0.128544	-0.168963	-0.474955	-0.833274	1.61272	1.40872	1.0571	2.75742	1.18081	1.25974	1.42028	1.29873	1.23602	1.09098	0.955714	0.883819	0.714143	0.635986	0.676694	0.544413	0.531479	0.525045	0.393088	0.30702
199	0.930349	10.66	1	1.24969	-0.357511	1.92891	0.749087	0.282849	-0.776504	0.462623	0.524253	0.086395	-1.02411	-1.13787	-0.578067	-0.205721	0.025183	-0.213533	-0.496482	-0.018952	0.168232	-0.195452	-0.57889	-1.65365	-1.44733	-0.9694	-0.424928	-0.35566	-0.736127	1.71506	1.40748	1.01808	2.7	1.32095	1.37541	1.52852	1.38531	1.33468	1.19204	1.10871	1.00205	0.820092	0.710399	0.651332	0.492528	0.392599	0.338567	0.171239	0.076155
206	1.01716	10.34	1	1.27485	-0.367977	1.85974	0.622328	-0.198253	-1.88606	-0.003751	0.387425	0.132996	-2.18709	-2.17393	-1.40894	-0.977572	-0.50962	-0.606249	-0.547753	-0.080347	0.018992	-0.38405	-0.773916	-1.82391	-1.56384	-0.739929	-0.281664	-0.367745	-0.796152	1.61847	1.41299	1.02739	2.81024	1.39282	1.43993	1.59444	1.45799	1.37666	1.18819	1.05198	0.962437	0.800979	0.687232	0.638489	0.510928	0.389588	0.386626	0.252969	0.121826
207	1.28783	9.95	0	1.23955	-0.367176	1.51055	0.711613	-0.216168	-2.00436	0.074195	0.51858	0.079579	-2.22915	-2.37675	-1.44733	-1.06148	-0.384892	-0.51159	-0.471984	0.03539	0.156064	-0.239578	-0.640544	-1.75696	-1.58004	-0.834162	-0.346112	-0.399572	-0.793174	1.61066	1.41262	1.0263	2.76311	1.24321	1.31271	1.47265	1.36303	1.33234	1.23093	1.169	1.14487	0.973787	0.879178	0.831138	0.720553	0.659826	0.69146	0.599467	0.538418
208	1.02764	10.69	0	1.24378	-0.395157	1.47422	0.562198	-0.363111	-4	-0.229958	0.267125	0.202161	-4	-2.88606	-2.34679	-1.64207	-0.855737	-0.763211	-0.603975	-0.155585	-0.114752	-0.554863	-0.920819	-1.79317	-1.11238	-0.363412	-0.240861	-0.453334	-0.8671	1.59612	1.41456	1.04262	2.7698	1.29341	1.365	1.51407	1.37645	1.31542	1.18516	1.11195	1.08372	0.944718	0.878768	0.85474	0.723299	0.627415	0.609239	0.431747	0.32074
209	0.882476	11.59	0	1.23729	-0.370072	1.62428	0.606026	-0.305746	-1.92445	-0.11053	0.312917	0.221857	-2.13077	-2.30103	-1.71444	-1.23433	-0.627088	-0.63339	-0.645892	-0.149538	-0.062282	-0.47379	-0.827689	-1.66959	-0.974694	-0.273354	-0.265921	-0.503209	-0.868702	1.60486	1.41208	1.04757	2.72069	1.28818	1.35865	1.53761	1.42064	1.38568	1.27637	1.21197	1.18823	1.02989	0.960827	0.933445	0.786811	0.746245	0.741349	0.596139	0.514658
213	1.08471	9.89	1	1.19396	-0.395406	1.55871	0.602299	-0.106738	-1.4698	0.011613	0.353628	0.168291	-1.73283	-1.78252	-1.18509	-0.803271	-0.424928	-0.633204	-0.695294	-0.160459	-0.006035	-0.390299	-0.770574	-1.75696	-1.23284	-0.489589	-0.293197	-0.406825	-0.79588	1.63492	1.40893	1.03435	2.74982	1.14483	1.233	1.41293	1.28966	1.22753	1.07484	0.962211	0.892558	0.755451	0.642904	0.618048	0.469413	0.450164	0.387686	0.27042	0.190332
214	1.18607	9.89	1	1.21005	-0.376351	1.44871	0.572488	-0.020634	-1.23062	0.087	0.337659	0.104111	-1.49214	-1.56384	-0.990124	-0.634887	-0.317133	-0.608888	-0.767512	-0.213107	-0.017096	-0.383945	-0.763967	-1.77469	-1.32698	-0.636388	-0.425969	-0.421475	-0.789414	1.65446	1.4073	1.02925	2.72706	1.14398	1.21402	1.38777	1.28082	1.24645	1.13209	1.05663	0.976088	0.802122	0.657784	0.575683	0.418932	0.34383	0.317267	0.149072	0.049772
215	1.05783	10.14	0	1.20194	-0.4225	1.40483	0.723677	-0.217527	-2.01323	0.041195	0.476005	0.251517	-2.24412	-2.38722	-1.52143	-1.11634	-0.45942	-0.551758	-0.443939	0.020237	0.102468	-0.314527	-0.691863	-1.63264	-1.0348	-0.301812	-0.200384	-0.424928	-0.820448	1.60816	1.41477	1.04495	2.77575	1.27114	1.33177	1.46025	1.3262	1.26411	1.12276	1.00144	0.923417	0.757649	0.696065	0.665894	0.531904	0.507856	0.473244	0.366734	0.252853
218	1.15482	10.51	0	1.28646	-0.335889	1.78319	0.643581	-0.333669	-2.22185	-0.346209	0.364213	0.316348	-2.38722	-2.45593	-2.04096	-1.56543	-0.853252	-1.03339	-0.705093	-0.118615	0.004063	-0.423543	-0.795337	-1.66154	-0.902049	-0.14917	-0.134837	-0.427826	-0.817871	1.60154	1.41043	1.05363	2.80707	1.27168	1.32629	1.48294	1.35296	1.30314	1.18651	1.13202	1.14093	1.02286	0.950898	0.917706	0.78278	0.722124	0.696273	0.532087	0.432129
219	0.952885	10.38	1	1.24625	-0.386659	1.48287	0.658546	-0.055221	-1.39794	0.082857	0.365713	0.280738	-1.64207	-1.75696	-1.14813	-0.757707	-0.391902	-0.543938	-0.569764	-0.113791	-0.004233	-0.414088	-0.774949	-1.64017	-1.01323	-0.284749	-0.178552	-0.363913	-0.770318	1.63791	1.41162	1.04159	2.77923	1.32414	1.40185	1.56987	1.4604	1.41968	1.25636	1.12401	1.02217	0.843915	0.764496	0.730475	0.585998	0.531479	0.499622	0.334358	0.250071
220	0.940536	10.55	0	1.16227	-0.439487	1.38739	0.586644	-0.282662	-1.88606	-0.210349	0.290836	0.260381	-2.10791	-2.27572	-1.65365	-1.24185	-0.702458	-0.835053	-0.711304	-0.192939	-0.07769	-0.490394	-0.846795	-1.67572	-0.9897	-0.256412	-0.21674	-0.437945	-0.825649	1.61533	1.41085	1.04684	2.77452	1.22586	1.32784	1.49485	1.37753	1.33679	1.21409	1.16073	1.10397	0.934017	0.836143	0.809399	0.69897	0.601801	0.560305	0.412581	0.304634
221	1.26324	10.68	1	1.27807	-0.392886	1.58092	0.590909	-0.069713	-1.37469	0.124374	0.297673	0.166134	-1.64207	-1.69037	-1.10347	-0.643401	-0.379552	-0.44855	-0.655215	-0.197705	-0.072681	-0.451365	-0.811916	-1.72125	-1.18243	-0.45494	-0.277202	-0.466736	-0.860436	1.64323	1.41017	1.03815	2.81513	1.15098	1.22635	1.37818	1.23583	1.19938	1.09807	1.0815	1.06213	0.886759	0.683604	0.562009	0.311754	0.166331	0.084321	-0.043466	-0.12632
223	1.59386	10.61	0	1.29557	-0.345086	1.81358	0.688179	-0.149538	-1.21325	-0.069815	0.498062	0.188225	-1.40561	-1.767	-1.14569	-0.911155	-0.476384	-0.88773	-0.670399	-0.050074	0.14965	-0.233438	-0.630042	-1.66756	-1.4034	-0.666754	-0.222646	-0.297914	-0.703554	1.64085	1.40715	1.02536	2.78903	1.17692	1.24268	1.4119	1.29189	1.2704	1.18819	1.18496	1.1787	1.02774	0.862614	0.751865	0.590799	0.454482	0.438957	0.274378	0.140179
224	1.13612	10.69	1	1.16613	-0.410516	1.47129	0.654302	-0.040482	-1.30364	0.060207	0.3744	0.290791	-1.54668	-1.70115	-1.07676	-0.671824	-0.392867	-0.600846	-0.715118	-0.164563	0.018284	-0.365523	-0.729787	-1.61798	-1.06803	-0.331241	-0.134126	-0.314975	-0.727926	1.65127	1.40709	1.03686	2.79914	1.10364	1.17925	1.3278	1.1763	1.13278	1.00951	0.943424	0.942362	0.832509	0.753692	0.664776	0.485654	0.341952	0.31627	0.162792	0.050693
225	1.23913	9.97	1	1.26647	-0.372238	1.77379	0.662484	-0.102978	-1.39041	0.104555	0.42841	0.143951	-1.61798	-1.77728	-1.16431	-0.760951	-0.375821	-0.476644	-0.57414	-0.071963	0.066736	-0.318487	-0.705975	-1.72584	-1.31605	-0.577082	-0.279841	-0.405055	-0.802719	1.63326	1.4102	1.03201	2.77679	1.30113	1.39043	1.55495	1.43903	1.38317	1.20088	1.07057	0.999793	0.834178	0.748742	0.719371	0.567363	0.487004	0.425969	0.305147	0.191664
227	1.07269	10.01	1	1.15045	-0.416313	1.38382	0.672236	-0.301725	-1.84164	-0.109523	0.368231	0.328033	-2.01773	-2.50864	-1.69465	-1.25104	-0.615647	-0.707522	-0.600153	-0.101769	-0.008907	-0.425274	-0.763967	-1.5391	-0.83357	-0.128602	-0.1673	-0.474955	-0.84436	1.61153	1.41219	1.05714	2.78769	1.18055	1.26302	1.41818	1.28379	1.24162	1.11995	1.06464	1.01921	0.900237	0.826846	0.808436	0.66073	0.585729	0.510609	0.346632	0.234083
228	1.30378	10.08	0	1.25503	-0.362671	1.51983	0.662096	-0.299123	-1.81816	-0.10785	0.42341	0.212827	-1.95078	-2.61979	-1.71897	-1.27901	-0.627088	-0.701584	-0.574629	-0.053843	0.05998	-0.355168	-0.736127	-1.67778	-1.16813	-0.447089	-0.241012	-0.378097	-0.793984	1.60907	1.41264	1.03469	2.77866	1.27712	1.36065	1.53638	1.41771	1.37723	1.2299	1.14115	1.10234	0.956534	0.855317	0.844655	0.735827	0.68081	0.710802	0.615549	0.557736
229	1.39532	10.56	0	1.34616	-0.343091	1.89542	0.59554	0.121297	-0.839832	0.164739	0.339451	0.130109	-1.00174	-1.3439	-0.903785	-0.58838	-0.361411	-0.454569	-0.58054	-0.123667	-0.020907	-0.426432	-0.831797	-1.82102	-1.73993	-0.814175	-0.272377	-0.356153	-0.852633	1.66731	1.4122	1.02397	2.73703	1.34491	1.41799	1.58656	1.44653	1.3787	1.24622	1.15951	1.12772	0.982056	0.859338	0.760387	0.589737	0.497982	0.450469	0.347562	0.285772
230	1.15301	9.97	1	1.20602	-0.413547	1.6464	0.595276	-0.315244	-4	-0.204398	0.318126	0.243683	-4	-4	-2.00436	-1.47756	-0.691436	-0.790485	-0.66374	-0.165643	-0.052321	-0.451611	-0.818728	-1.70774	-1.13077	-0.363612	-0.197979	-0.384892	-0.792635	1.61253	1.41062	1.04054	2.74311	1.14171	1.18025	1.32974	1.20261	1.17488	1.05786	1.00753	1.00205	0.869883	0.780357	0.742987	0.613959	0.543378	0.541995	0.401783	0.340224
231	0.744866	10.55	0	1.22583	-0.371867	1.51455	0.651472	-0.309095	-2.46852	-0.175614	0.401401	0.243237	-2.58503	-4	-1.91721	-1.55284	-0.706859	-0.801068	-0.553463	-0.06078	0.032578	-0.389127	-0.769807	-1.7122	-1.17199	-0.414201	-0.180259	-0.345727	-0.775467	1.60384	1.41331	1.03607	2.76073	1.28897	1.34668	1.49548	1.36913	1.31074	1.19491	1.14368	1.14605	1.04986	0.977397	0.925263	0.799669	0.69125	0.677129	0.543181	0.416561
232	1.26692	10.38	0	1.34143	-0.325389	1.72346	0.569538	-0.134541	-1.19044	-0.113396	0.268508	0.238473	-1.36856	-1.6968	-1.24185	-0.877784	-0.726767	-0.695941	-0.724689	-0.21261	-0.093503	-0.510042	-0.879755	-1.73283	-1.15739	-0.407601	-0.169155	-0.353694	-0.799423	1.63103	1.41085	1.03565	2.79391	1.20185	1.28303	1.46655	1.35484	1.31637	1.15054	1.03035	0.974556	0.848336	0.782268	0.784481	0.695857	0.64836	0.65137	0.543181	0.481238
233	0.964982	10.53	0	1.14922	-0.415852	1.2833	0.623942	-0.317223	-2.29243	-0.23381	0.345001	0.27568	-2.4437	-3.52288	-1.93554	-1.48945	-0.79915	-0.853562	-0.608183	-0.118672	-0.025488	-0.448916	-0.817015	-1.6925	-1.09313	-0.33208	-0.151565	-0.349401	-0.780677	1.60807	1.41256	1.0403	2.75532	1.33064	1.40664	1.55861	1.47361	1.49774	1.40059	1.30392	1.23895	1.07341	0.985277	0.948304	0.830375	0.782353	0.755027	0.637656	0.522517
234	1.02563	10.35	1	1.19396	-0.405322	1.28556	0.591532	-0.438183	-2.79588	-0.449772	0.330414	0.248635	-2.79588	-4	-2.76955	-1.88941	-1.05012	-1.21325	-0.719649	-0.151811	-0.031004	-0.45494	-0.828274	-1.72354	-1.11014	-0.351933	-0.190104	-0.37976	-0.799971	1.60296	1.41148	1.04004	2.76208	1.31326	1.35666	1.50499	1.37203	1.33326	1.21212	1.16001	1.15606	1.01872	0.941535	0.905282	0.781071	0.70513	0.659826	0.520702	0.427517
235	1.11152	10	0	1.31534	-0.302866	1.96426	0.657104	-0.216883	-1.60033	-0.039958	0.422179	0.189659	-1.77989	-2.18046	-1.44855	-1.02045	-0.574955	-0.627456	-0.564952	-0.058389	0.05945	-0.346209	-0.733533	-1.72816	-1.39577	-0.631527	-0.223226	-0.331241	-0.773142	1.61842	1.41211	1.02739	2.73286	1.30165	1.39026	1.57522	1.48114	1.48774	1.35825	1.233	1.11695	0.914066	0.840494	0.843915	0.706352	0.636345	0.612532	0.474008	0.41298
236	1.22266	9.72	1	1.28533	-0.3888	1.74194	0.61253	-0.06535	-1.30364	0.066251	0.327093	0.218247	-1.52724	-1.6968	-1.12668	-0.756714	-0.408713	-0.525492	-0.645507	-0.175029	-0.041197	-0.423428	-0.790217	-1.68825	-1.11804	-0.382057	-0.213533	-0.404835	-0.800519	1.64179	1.40951	1.0395	2.70796	1.11147	1.19279	1.3547	1.2234	1.17026	1.00911	0.963113	0.997095	0.919576	0.853148	0.774864	0.544953	0.418538	0.34383	0.137173	0.00514
237	0.480122	10.44	0	1.16643	-0.369834	1.31806	0.674393	-0.271403	-2.1549	-0.09232	0.439775	0.217694	-2.36653	-2.58503	-1.66154	-1.24795	-0.59363	-0.687823	-0.558305	-0.038342	0.076203	-0.331801	-0.720789	-1.72354	-1.20831	-0.443697	-0.194703	-0.36201	-0.781727	1.60622	1.41185	1.03535	2.76164	1.26851	1.32978	1.48758	1.37562	1.36811	1.27935	1.19531	1.13928	0.986772	0.925263	0.912677	0.790218	0.70757	0.658466	0.499294	0.404915
238	1.2225	10.3	0	1.24822	-0.371284	1.76193	0.586599	-0.139243	-1.12148	-0.174964	0.363386	0.167878	-1.28483	-1.67778	-1.21753	-1.03716	-0.676129	-0.933301	-0.709298	-0.146119	0.008472	-0.387322	-0.787014	-1.78252	-1.41567	-0.610834	-0.218747	-0.352324	-0.787014	1.63488	1.40979	1.03045	2.7744	1.23236	1.32548	1.50089	1.36549	1.2973	1.15836	1.11617	1.11658	1.00486	0.968094	0.955848	0.844063	0.741677	0.683872	0.546131	0.413579
240	0.916538	9.92	1	1.26387	-0.361152	1.8014	0.681612	-0.328735	-2.11351	-0.209293	0.431316	0.294466	-2.27572	-2.76955	-1.7986	-1.30715	-0.681937	-0.912219	-0.652475	-0.066513	0.072911	-0.341416	-0.714668	-1.61618	-0.968592	-0.232399	-0.166088	-0.395558	-0.788346	1.60935	1.4104	1.04646	2.73393	1.31253	1.38352	1.56514	1.44415	1.40603	1.27431	1.19682	1.14312	0.949553	0.851666	0.814913	0.674249	0.583577	0.541163	0.440384	0.366734
241	1.15796	9.99	1	1.22917	-0.395781	1.55145	0.644015	0.143546	-0.933301	0.261691	0.371954	0.164234	-1.17263	-1.29671	-0.778847	-0.448916	-0.223517	-0.407712	-0.488651	-0.088044	-0.006387	-0.402524	-0.783834	-1.80688	-1.3054	-0.575772	-0.252821	-0.379136	-0.804931	1.66635	1.41315	1.03193	2.8233	1.2714	1.3308	1.47946	1.33215	1.26951	1.12463	1.0539	1.01693	0.873957	0.816715	0.816557	0.669228	0.638014	0.619541	0.516315	0.485654
242	0.668841	10.59	0	1.20303	-0.377442	1.32634	0.622328	-0.204955	-1.7986	-0.050269	0.395379	0.147584	-2.07058	-2.0655	-1.40121	-1.02503	-0.501414	-0.66615	-0.627272	-0.104688	0.03595	-0.357338	-0.751046	-1.79049	-1.30804	-0.5318	-0.301117	-0.406825	-0.799423	1.62017	1.4102	1.0335	2.77057	1.22981	1.30791	1.4745	1.36131	1.32685	1.20276	1.11208	1.05616	0.882398	0.828767	0.780957	0.696308	0.609831	0.595374	0.491751	0.388673
243	0.799442	9.82	0	1.19005	-0.389052	1.38561	0.550546	-0.4262	-2.50864	-0.467118	0.315781	0.182101	-2.5376	-4	-2.35655	-2.18046	-0.937042	-1.16685	-0.805486	-0.206	-0.036921	-0.435571	-0.82333	-1.78516	-1.30627	-0.521722	-0.24527	-0.363211	-0.773142	1.61087	1.40913	1.03235	2.81052	1.20487	1.26541	1.45016	1.30927	1.26383	1.09826	0.995391	0.943934	0.799341	0.724048	0.71321	0.573065	0.471862	0.427775	0.20862	0.098836
244	1.33029	9.71	1	1.31723	-0.353456	1.78675	0.53841	-0.210631	-1.32057	-0.19044	0.301073	0.143233	-1.49214	-1.85078	-1.33724	-1.03527	-0.65228	-0.821599	-0.877784	-0.254535	-0.047934	-0.418278	-0.807711	-1.77211	-1.35753	-0.56928	-0.262807	-0.401538	-0.800794	1.63544	1.4069	1.03287	2.74349	1.27712	1.37067	1.5256	1.39918	1.33817	1.2092	1.14716	1.12664	0.992385	0.910014	0.858337	0.694814	0.567642	0.515685	0.396282	0.30719
245	1.31269	10.49	0	1.29863	-0.337424	1.83251	0.707306	0.190892	-0.836839	0.317353	0.492076	0.114744	-1.07417	-1.22113	-0.682982	-0.358724	-0.127552	-0.397614	-0.516555	-0.026872	0.131971	-0.243288	-0.636952	-1.75449	-1.56543	-0.958607	-0.308919	-0.325231	-0.737549	1.68462	1.40915	1.02036	2.79634	1.2799	1.35966	1.53415	1.41489	1.35552	1.18422	1.08407	1.04607	0.92317	0.834481	0.81068	0.681457	0.620285	0.574858	0.454482	0.36531
248	1.34707	10.23	0	1.23704	-0.378442	1.58995	0.578226	-0.016419	-0.908333	-0.01791	0.326295	0.178286	-1.06048	-1.48017	-1.04964	-0.858864	-0.500588	-0.718285	-0.695079	-0.180522	-0.036259	-0.419645	-0.802719	-1.67162	-1.22113	-0.461552	-0.218676	-0.440932	-0.861382	1.6583	1.40995	1.03984	2.83603	1.15843	1.24786	1.40609	1.266	1.24826	1.12393	1.02716	0.933656	0.750398	0.649057	0.618795	0.460253	0.423246	0.413779	0.285772	0.238882
250	0.994088	9.77	0	1.21005	-0.402334	1.62118	0.638908	-0.34094	-2.10237	-0.328179	0.322426	0.357611	-2.25964	-2.88606	-2.00877	-1.5157	-0.813609	-0.962175	-0.757707	-0.175939	-0.044168	-0.458795	-0.79833	-1.56067	-0.826231	-0.102428	-0.112102	-0.416235	-0.799423	1.61011	1.40924	1.05676	2.78257	1.25602	1.32054	1.46418	1.33679	1.26273	1.11688	1.05727	1.05363	0.950318	0.912425	0.87685	0.726223	0.623003	0.536318	0.368862	0.276571
251	0.672599	10.5	0	1.19061	-0.380211	1.25768	0.686109	-0.066462	-1.54821	0.13373	0.401383	0.268859	-1.80967	-1.87615	-1.18709	-0.783834	-0.328549	-0.445027	-0.527682	-0.080817	0.026574	-0.364114	-0.723768	-1.6038	-1.00261	-0.281914	-0.197363	-0.405055	-0.791021	1.63569	1.41101	1.04437	2.69316	1.11019	1.19833	1.35273	1.23989	1.23954	1.16506	1.13179	1.10021	0.889035	0.763428	0.681457	0.587871	0.507084	0.508369	0.383217	0.309732
252	0.980337	9.73	1	1.16673	-0.409803	1.53529	0.541953	0.082211	-0.919013	0.160469	0.160709	0.25064	-1.13966	-1.34775	-0.834756	-0.492684	-0.343136	-0.485319	-0.720789	-0.35803	-0.223371	-0.588044	-0.906228	-1.64397	-1.04239	-0.346209	-0.197021	-0.392652	-0.802444	1.67782	1.40946	1.04111	2.75718	1.12374	1.18251	1.33007	1.19145	1.13851	1.0431	1.00475	0.999276	0.876987	0.785567	0.751792	0.611015	0.48761	0.4133	0.240549	0.217484
257	0.76742	10.46	0	1.22141	-0.375548	1.64345	0.566437	0.119586	-1.02687	0.244648	0.243584	0.153449	-1.29158	-1.35458	-0.817585	-0.44418	-0.251657	-0.418392	-0.53566	-0.190575	-0.150888	-0.550985	-0.90101	-1.82681	-1.31785	-0.614036	-0.298778	-0.405607	-0.841939	1.66613	1.41402	1.03124	2.78069	1.3531	1.40377	1.54259	1.3879	1.30775	1.15562	1.06195	1.02482	0.882443	0.818446	0.776943	0.657329	0.582767	0.55371	0.434417	0.323203
259	1.00227	10.26	0	1.19229	-0.36921	1.53275	0.585788	0.158332	-1.06148	0.360101	0.187408	0.151768	-1.32698	-1.37059	-0.814175	-0.377579	-0.192465	-0.189297	-0.413525	-0.178028	-0.23545	-0.640544	-0.969805	-1.84771	-1.53165	-0.732125	-0.22541	-0.371918	-0.848324	1.66958	1.417	1.0277	2.78744	1.20772	1.28168	1.4229	1.28833	1.24398	1.13793	1.08915	1.11083	1.03064	0.990487	0.942599	0.770852	0.638014	0.569039	0.402875	0.293205
260	1.28539	10.4	0	1.34223	-0.312612	1.98091	0.525796	-0.159329	-1.18376	-0.195997	0.233148	0.205935	-1.36957	-1.68403	-1.24109	-0.92336	-0.893469	-0.904831	-0.702021	-0.223008	-0.136142	-0.56671	-0.941574	-1.82102	-1.3019	-0.516841	-0.18217	-0.358625	-0.82333	1.62924	1.41286	1.0335	2.7566	1.19951	1.27886	1.47609	1.36705	1.33119	1.22697	1.16844	1.11711	0.889035	0.747264	0.655961	0.445308	0.34383	0.242447	0.098561	-0.040051
262	0.820525	10.54	0	1.25091	-0.482874	1.51455	0.622297	-0.210067	-1.9393	-0.060381	0.350655	0.221779	-2.21467	-2.18709	-1.51428	-1.1261	-0.553929	-0.653256	-0.576754	-0.110194	-0.0231	-0.434506	-0.80799	-1.72816	-1.10237	-0.353792	-0.228927	-0.42159	-0.823619	1.61353	1.41256	1.04172	2.77245	1.32599	1.42465	1.62805	1.51735	1.46172	1.31095	1.25077	1.23517	1.07754	0.968816	0.902831	0.750765	0.702677	0.725056	0.652062	0.595024
263	1.11736	9.87	1	1.25624	-0.392634	1.5955	0.663767	0.159567	-0.769807	0.251346	0.433081	0.118132	-0.986741	-1.19723	-0.700711	-0.461175	-0.184157	-0.469544	-0.547907	-0.077794	0.061942	-0.30777	-0.691222	-1.69465	-1.17587	-0.592609	-0.345438	-0.41805	-0.780677	1.67551	1.40985	1.03321	2.79256	1.27112	1.33922	1.50343	1.38352	1.35616	1.2333	1.15714	1.11466	0.963113	0.875061	0.791724	0.65114	0.544068	0.494685	0.30617	0.217484
265	0.954594	10.36	0	1.17493	-0.405532	1.46538	0.741648	0.001907	-0.993962	0.172661	0.418666	0.376905	-1.17393	-1.49894	-1.00436	-0.571379	-0.391581	-0.366128	-0.583692	-0.072732	0.057856	-0.363211	-0.707301	-1.47108	-0.801893	-0.105739	-0.070275	-0.366431	-0.777544	1.65033	1.41069	1.05098	2.79818	1.30402	1.36042	1.50024	1.36218	1.33498	1.24966	1.2277	1.22764	1.0681	0.936179	0.830986	0.648592	0.513471	0.444194	0.252391	0.151268
266	1.28462	10.19	1	1.29137	-0.428609	1.72099	0.647089	0.031812	-1.21113	0.18949	0.35478	0.204174	-1.45593	-1.56384	-0.996109	-0.686344	-0.279675	-0.40927	-0.466228	-0.086557	-0.037583	-0.430041	-0.791559	-1.70334	-1.12205	-0.418733	-0.241088	-0.414088	-0.812479	1.64088	1.41366	1.03952	2.81575	1.28886	1.36309	1.53963	1.41097	1.35788	1.21587	1.08892	1.00706	0.856326	0.731051	0.71321	0.570478	0.503639	0.459476	0.316436	0.21011
267	1.18533	9.77	1	1.35083	-0.343106	1.82607	0.605014	0.064046	-1.18775	0.213385	0.351835	0.098298	-1.46092	-1.46725	-0.910802	-0.531505	-0.214243	-0.421705	-0.639785	-0.161655	-0.011843	-0.382475	-0.762959	-1.79317	-1.27246	-0.561141	-0.405607	-0.467118	-0.822752	1.65789	1.40881	1.03302	2.71702	1.29948	1.39562	1.58204	1.47815	1.46029	1.34317	1.27079	1.23781	1.06836	0.955161	0.883797	0.760207	0.666563	0.624233	0.495346	0.420898
268	0.949518	10.29	0	1.19285	-0.398358	1.55871	0.573081	-0.037583	-1.4437	0.111296	0.238498	0.182529	-1.6925	-1.73283	-1.19928	-0.800794	-0.476124	-0.444543	-0.433209	-0.115091	-0.17399	-0.631713	-0.994391	-1.89963	-1.35556	-0.541816	-0.212823	-0.393511	-0.871924	1.62191	1.41857	1.03481	2.75117	1.29583	1.38908	1.55226	1.41648	1.3842	1.26795	1.18799	1.16442	1.03705	0.933415	0.898804	0.746894	0.64836	0.562576	0.41218	0.30617
270	1.24353	10.43	1	1.17202	-0.412857	1.44248	0.509364	0.227553	-0.764724	0.335999	0.113308	0.116641	-0.9914	-1.15614	-0.658763	-0.300943	-0.155399	-0.280337	-0.678402	-0.380698	-0.272459	-0.627825	-0.955068	-1.76955	-1.24949	-0.668168	-0.373044	-0.397181	-0.811916	1.69858	1.41037	1.02599	2.7746	1.23036	1.2839	1.45576	1.35109	1.29834	1.15917	1.0617	1.0162	0.82866	0.713491	0.70128	0.528917	0.448706	0.405972	0.224447	0.101518
271	1.37214	10.48	1	1.30792	-0.340065	1.85552	0.648906	-0.195179	-1.35262	-0.079564	0.403069	0.224196	-1.52433	-1.88273	-1.34582	-0.987585	-0.565431	-0.703116	-0.675101	-0.101878	0.046612	-0.357338	-0.735891	-1.65758	-1.08513	-0.368658	-0.230623	-0.398592	-0.796152	1.62408	1.41002	1.03855	2.78157	1.29462	1.36727	1.53578	1.39005	1.32418	1.16215	1.06907	1.01173	0.850238	0.744293	0.701856	0.502232	0.435556	0.357663	0.198919	0.12026
272	1.41626	10.36	0	1.33965	-0.341676	1.84136	0.530827	-0.116339	-1.38934	-0.069458	0.250664	0.192177	-1.65561	-1.74958	-1.15366	-0.811916	-0.494036	-0.821311	-0.776504	-0.278107	-0.114017	-0.495937	-0.855737	-1.73993	-1.1891	-0.459045	-0.30103	-0.398266	-0.789147	1.64464	1.40909	1.03575	2.80277	1.35557	1.40642	1.52763	1.34214	1.2396	1.06801	0.950782	0.897889	0.739233	0.650677	0.600506	0.427517	0.372824	0.357209	0.222469	0.148338
273	1.17526	10.04	1	1.2388	-0.400723	1.70157	0.81075	-0.133654	-1.50724	0.151921	0.599916	0.216113	-1.67366	-1.95078	-1.32239	-0.972243	-0.316773	-0.446117	-0.373557	0.138587	0.234669	-0.184289	-0.577574	-1.6038	-1.02503	-0.33517	-0.252045	-0.441531	-0.818728	1.60061	1.4155	1.04111	2.78155	1.18153	1.26652	1.41017	1.24331	1.19181	1.04062	0.966402	0.943659	0.817712	0.751835	0.705436	0.571126	0.491751	0.466538	0.347872	0.269124
275	1.35285	10.17	1	1.18412	-0.410174	1.44405	0.612487	0.287376	-0.678816	0.368956	0.278754	0.185514	-0.910448	-1.06601	-0.57659	-0.267204	-0.142306	-0.335264	-0.43735	-0.135667	-0.127087	-0.532096	-0.890421	-1.82681	-1.25885	-0.581533	-0.196953	-0.364215	-0.823909	1.69908	1.41579	1.03298	2.80165	1.21371	1.28988	1.42113	1.26527	1.20049	1.06464	0.979678	0.980003	0.870905	0.80618	0.78837	0.657557	0.575957	0.559736	0.401236	0.298957
276	1.17632	9.92	0	1.23172	-0.36643	1.56937	0.648565	-0.313185	-2.04096	-0.103364	0.397905	0.194376	-2.19382	-2.56864	-1.85387	-1.45223	-0.684449	-0.66837	-0.499215	-0.036968	0.022964	-0.410497	-0.794525	-1.75449	-1.18111	-0.441531	-0.237096	-0.408157	-0.832683	1.59562	1.41579	1.03743	2.77813	1.49992	1.55119	1.69715	1.53257	1.44812	1.29473	1.18361	1.10955	0.942126	0.822043	0.787528	0.6168	0.534812	0.460969	0.293731	0.18631
281	1.32324	10.51	0	1.37033	-0.270016	1.77597	0.708888	0.106938	-1.21183	0.275288	0.490717	0.15048	-1.50307	-1.48945	-0.860436	-0.473661	-0.133713	-0.398701	-0.561458	-0.042584	0.135578	-0.236273	-0.626353	-1.7167	-1.45223	-0.696372	-0.317945	-0.337053	-0.724228	1.6697	1.40722	1.02395	2.81154	1.20308	1.29776	1.48427	1.36468	1.33632	1.23463	1.17664	1.11011	0.870209	0.716003	0.63154	0.449368	0.324674	0.278209	0.162081	0.038563
285	1.17805	10.6	0	1.2222	-0.352797	1.44716	0.638329	-0.266482	-2.22915	-0.058737	0.382323	0.195069	-2.48149	-2.39794	-1.66354	-1.17328	-0.558148	-0.592949	-0.601886	-0.093665	0.014647	-0.385208	-0.764724	-1.72354	-1.11919	-0.377165	-0.238598	-0.44794	-0.83654	1.60699	1.41124	1.04133	2.78367	1.26013	1.31851	1.49256	1.40767	1.38582	1.20811	1.08594	0.986452	0.826075	0.732011	0.699177	0.585461	0.513471	0.496007	0.331957	0.267172
286	1.11727	9.91	1	1.37457	-0.270524	2.01745	0.71963	0.215056	-0.905878	0.363969	0.483345	0.142765	-1.14813	-1.25104	-0.706416	-0.330776	-0.097236	-0.280006	-0.492009	-0.023192	0.125936	-0.255238	-0.653256	-1.79588	-1.64207	-0.838632	-0.250882	-0.302945	-0.732359	1.6843	1.4092	1.01922	2.79254	1.29104	1.38646	1.5699	1.46838	1.44095	1.3079	1.21307	1.12486	0.915073	0.798519	0.72369	0.574031	0.464177	0.428289	0.237089	0.164211
287	0.766941	10.15	0	1.2531	-0.3501	1.7007	0.509539	-0.349013	-2.26761	-0.171791	0.243038	0.088738	-2.5376	-2.45593	-1.80688	-1.28067	-0.672641	-0.644357	-0.777284	-0.254769	-0.123551	-0.499215	-0.874194	-1.82974	-1.29073	-0.563043	-0.36261	-0.491874	-0.865504	1.60942	1.40955	1.03563	2.77208	1.27624	1.31642	1.48992	1.3919	1.37422	1.27062	1.16506	1.06213	0.898673	0.794222	0.744665	0.621522	0.521636	0.462754	0.287908	0.144648
290	1.16345	10.14	0	1.35411	-0.308319	1.8451	0.585686	0.023088	-1.47108	0.218877	0.308564	0.085112	-1.83565	-1.64017	-1.00833	-0.577574	-0.23188	-0.354578	-0.596879	-0.185153	-0.065552	-0.423889	-0.796695	-1.82974	-1.49621	-0.729787	-0.369979	-0.428408	-0.815593	1.65126	1.40963	1.02871	2.80633	1.36689	1.44291	1.60125	1.45179	1.41036	1.31199	1.25534	1.22667	1.06601	0.947624	0.863323	0.717393	0.628673	0.584206	0.473081	0.378701
292	0.884644	10.29	1	1.28171	-0.368858	1.66276	0.582166	-0.087194	-1.66154	0.07225	0.308287	0.143015	-1.98716	-1.84164	-1.22621	-0.807711	-0.398701	-0.491336	-0.611011	-0.167619	-0.063285	-0.450506	-0.830326	-1.82681	-1.31426	-0.54333	-0.298864	-0.415669	-0.81673	1.62989	1.41087	1.03311	2.7833	1.28179	1.35656	1.52888	1.40412	1.35677	1.24179	1.16715	1.1306	1.00229	0.883977	0.850067	0.696793	0.619209	0.590755	0.500983	0.428675
293	1.70681	9.85	1	1.36342	-0.307438	1.99432	0.689824	0.26998	-0.555019	0.340147	0.477628	0.087533	-0.745694	-1.03527	-0.565431	-0.304256	-0.126621	-0.341035	-0.656198	-0.099524	0.128399	-0.218747	-0.619608	-1.65365	-1.49757	-0.930702	-0.235376	-0.348916	-0.750313	1.71968	1.4043	1.02419	2.78831	1.28721	1.37217	1.54297	1.41688	1.3553	1.19193	1.03428	0.918953	0.69335	0.55371	0.451201	0.310238	0.151997	0.101845	-0.022276	-0.071799
294	1.18339	9.87	1	1.24699	-0.358431	1.76641	0.587689	-0.204885	-1.40782	-0.093611	0.320084	0.189266	-1.59688	-1.86967	-1.36653	-0.982967	-0.638272	-0.715569	-0.647432	-0.150949	-0.045854	-0.463315	-0.839531	-1.74715	-1.16052	-0.420102	-0.261933	-0.430743	-0.842543	1.62195	1.41249	1.03835	2.66033	1.1701	1.26186	1.42211	1.29262	1.26912	1.1582	1.05147	0.99024	0.823184	0.743205	0.712509	0.580101	0.521065	0.474702	0.323939	0.226886
296	0.896497	10.68	1	1.18526	-0.3851	1.55145	0.547553	-0.328827	-2.08092	-0.16647	0.262617	0.170584	-2.31876	-2.49485	-1.74958	-1.23882	-0.699187	-0.687188	-0.708631	-0.217098	-0.109132	-0.50404	-0.866781	-1.75203	-1.18243	-0.454198	-0.269056	-0.441411	-0.838932	1.61162	1.41098	1.03808	2.73121	1.25175	1.32266	1.48202	1.35034	1.33051	1.22874	1.21295	1.20016	1.08004	0.992701	0.954587	0.820327	0.71441	0.676476	0.547599	0.447158
299	1.32217	10.57	1	1.24822	-0.358375	1.67302	0.613292	0.00877	-1.3098	0.182871	0.387087	0.046807	-1.5867	-1.5986	-0.993534	-0.616723	-0.244278	-0.419759	-0.629117	-0.137749	0.026982	-0.334419	-0.725842	-1.82681	-1.63078	-0.910802	-0.412177	-0.403183	-0.782253	1.65033	1.40799	1.02387	2.75941	1.26885	1.33836	1.49755	1.38739	1.3654	1.24867	1.18752	1.12151	0.964798	0.85647	0.812595	0.681026	0.655047	0.664552	0.533905	0.516944
301	0.548469	9.88	0	1.16673	-0.383579	1.37291	0.673924	-0.391902	-4	-0.218747	0.448088	0.226213	-2.95861	-4	-2.3098	-1.98716	-0.73002	-0.864549	-0.562567	-0.031377	0.087284	-0.330033	-0.721704	-1.7122	-1.17199	-0.400991	-0.204051	-0.368556	-0.780154	1.60002	1.41252	1.03757	2.77546	1.15668	1.22967	1.38317	1.26554	1.25096	1.15415	1.17091	1.21967	1.14802	1.0941	1.01877	0.845787	0.737281	0.723592	0.603866	0.48509
302	1.20111	10.13	0	1.28285	-0.305905	1.7574	0.612794	-0.342562	-2.10791	-0.213036	0.368733	0.181386	-2.27572	-2.42022	-1.93181	-1.37675	-0.821887	-0.792904	-0.6066	-0.085657	0.005009	-0.425853	-0.819014	-1.82681	-1.23136	-0.456429	-0.234853	-0.407823	-0.83357	1.59646	1.41352	1.03617	2.71691	1.19544	1.28362	1.45109	1.34308	1.31226	1.23148	1.26577	1.34821	1.25922	1.12268	0.980003	0.773124	0.653213	0.599987	0.425969	0.318759
303	1.26329	10.11	1	1.23147	-0.358458	1.70415	0.652952	0.101231	-1.19314	0.30003	0.383079	0.100233	-1.47886	-1.451	-0.884389	-0.489455	-0.169219	-0.293112	-0.465847	-0.070888	0.002598	-0.38363	-0.762205	-1.81248	-1.32883	-0.613323	-0.351933	-0.455188	-0.843754	1.65211	1.41306	1.03224	2.71922	1.24787	1.30058	1.45763	1.31798	1.25194	1.04711	0.89279	0.823637	0.651197	0.542514	0.516315	0.376425	0.247155	0.189163	-0.024185	-0.087955
304	0.808466	10.49	0	1.23096	-0.366659	1.55023	0.69086	-0.086027	-1.44249	0.069853	0.43252	0.250396	-1.68403	-1.77211	-1.19179	-0.831208	-0.400008	-0.555955	-0.530915	-0.041293	0.064944	-0.344285	-0.723538	-1.67778	-1.03811	-0.303207	-0.205024	-0.400008	-0.796152	1.62464	1.41199	1.0425	2.7448	1.23822	1.32687	1.51653	1.40467	1.37575	1.25326	1.15265	1.0649	0.865442	0.705742	0.664104	0.502557	0.430597	0.384925	0.282547	0.230449
305	1.0294	10.01	1	1.24005	-0.372912	1.59329	0.587408	-0.195111	-1.32883	-0.130182	0.36851	0.152105	-1.53462	-1.82391	-1.23508	-0.937418	-0.580044	-0.872895	-0.753255	-0.175094	0.017117	-0.364215	-0.754734	-1.75449	-1.40121	-0.626536	-0.277448	-0.363713	-0.765483	1.63787	1.40823	1.02985	2.76287	1.24498	1.33641	1.50965	1.39666	1.35043	1.18846	1.06517	1.00186	0.813231	0.721928	0.697312	0.597382	0.525353	0.526585	0.420506	0.347098
306	0.833598	10.59	1	1.22246	-0.393154	1.64444	0.695543	0.157124	-0.924453	0.295919	0.420599	0.213996	-1.15989	-1.30277	-0.77083	-0.444906	-0.180324	-0.35803	-0.446481	-0.040815	0.039573	-0.353694	-0.724919	-1.69037	-1.14813	-0.457673	-0.21261	-0.374482	-0.792366	1.66707	1.41316	1.03565	2.82664	1.17278	1.23137	1.35883	1.20018	1.14596	1.0054	0.986274	1.07514	1.08039	1.07249	1.0588	0.855822	0.661445	0.543378	0.331315	0.245787
307	1.42017	10.67	1	1.35411	-0.282082	2.07555	0.564406	-0.107794	-1.29414	-0.000348	0.293959	0.169586	-1.53313	-1.6925	-1.12148	-0.75597	-0.467373	-0.643019	-0.749824	-0.233438	-0.069713	-0.440812	-0.80827	-1.73283	-1.22841	-0.502932	-0.271727	-0.412626	-0.805208	1.64289	1.4085	1.03538	2.80633	1.18572	1.26873	1.41111	1.3198	1.33724	1.26593	1.17705	1.07686	0.863818	0.662758	0.587025	0.422334	0.35592	0.25393	0.074125	-0.044419
310	1.34516	10.15	1	1.21059	-0.389971	1.59879	0.597553	-0.140201	-1.47496	0.05254	0.338855	0.112069	-1.6968	-1.82974	-1.27819	-0.832683	-0.493495	-0.483465	-0.572027	-0.12056	-0.02956	-0.435689	-0.824778	-1.84466	-1.42946	-0.656394	-0.292771	-0.412177	-0.836242	1.62167	1.41292	1.0298	2.7627	1.13898	1.21503	1.38364	1.26211	1.25487	1.17973	1.10413	1.04551	0.833724	0.722712	0.671658	0.536017	0.46912	0.447896	0.321727	0.254122
310-R	1.34516	10.15	1	1.21059	-0.389971	1.59879	0.598998	-0.139482	-1.56703	0.025019	0.352028	0.117304	-1.80967	-1.86646	-1.29843	-0.866461	-0.486516	-0.530178	-0.599462	-0.120675	-0.011664	-0.414539	-0.809108	-1.86328	-1.44855	-0.659953	-0.291154	-0.393081	-0.811634	1.62085	1.4118	1.02858	2.7627	1.13897	1.21503	1.38364	1.26212	1.25486	1.17972	1.10415	1.04552	0.833721	0.722716	0.671636	0.536053	0.469085	0.447933	0.321805	0.254064
311	1.06374	10.57	1	1.19866	-0.375821	1.64247	0.655004	-0.09653	-1.73283	0.081275	0.306554	0.312643	-2.04576	-1.90309	-1.31785	-0.906929	-0.41533	-0.462685	-0.5071	-0.110362	-0.09173	-0.514279	-0.84588	-1.61979	-0.854804	-0.134067	-0.160459	-0.488384	-0.863597	1.61578	1.41389	1.05742	2.78962	1.23243	1.30085	1.44239	1.30756	1.27767	1.16633	1.13813	1.13167	0.975432	0.836394	0.699934	0.508155	0.440647	0.382217	0.240965	0.227601
313	0.982352	10.11	0	1.31366	-0.329261	1.62737	0.619406	-0.324863	-2.22915	-0.300249	0.379922	0.236562	-2.40894	-2.79588	-1.82391	-1.42597	-0.756466	-0.978811	-0.73189	-0.133713	0.026697	-0.375924	-0.763211	-1.73283	-1.18376	-0.401866	-0.177178	-0.342944	-0.753501	1.6117	1.40889	1.03595	2.77256	1.15272	1.23529	1.39926	1.30581	1.28136	1.20631	1.18089	1.17395	1.0257	0.92181	0.844211	0.715804	0.610762	0.581413	0.455208	0.338646
314	0.905534	10.46	0	1.23629	-0.358978	1.5611	0.588227	-0.121248	-1.41005	-0.06138	0.264156	0.28026	-1.64589	-1.76447	-1.24642	-0.855737	-0.582694	-0.699187	-0.673664	-0.203079	-0.109859	-0.528122	-0.879755	-1.6968	-0.989276	-0.243288	-0.165516	-0.415443	-0.826814	1.6293	1.41132	1.04718	2.82035	1.36913	1.42109	1.58811	1.45759	1.43426	1.33983	1.28211	1.23858	1.07214	0.968038	0.918829	0.790218	0.72075	0.702882	0.556015	0.463466
315	1.0471	10.71	0	1.18355	-0.381637	1.52763	0.671349	-0.273028	-1.95468	-0.046434	0.438495	0.199261	-2.11919	-2.76955	-1.60206	-1.15614	-0.544698	-0.619608	-0.569764	-0.054926	0.076021	-0.320481	-0.704433	-1.68403	-1.27901	-0.526951	-0.20204	-0.353498	-0.768021	1.6154	1.41109	1.03235	2.81006	1.19312	1.2388	1.36767	1.21581	1.18921	1.11605	1.0688	0.991669	0.772077	0.609594	0.600247	0.44248	0.390346	0.364238	0.220108	0.065704
316	0.859984	10.6	1	1.35257	-0.29214	2.06032	0.656252	-0.106793	-1.66959	0.056752	0.400624	0.218536	-1.96658	-1.91721	-1.24565	-0.862013	-0.377786	-0.543634	-0.601886	-0.102208	0.036509	-0.350373	-0.728623	-1.69037	-1.11238	-0.368252	-0.239427	-0.401428	-0.782516	1.63063	1.40938	1.03937	2.79466	1.24381	1.3077	1.4614	1.33732	1.31757	1.20907	1.15134	1.0993	0.930391	0.791055	0.72075	0.553131	0.503207	0.494685	0.392948	0.285772
318	1.14277	10.28	0	1.31323	-0.319432	1.69548	0.599042	-0.316953	-2.33724	-0.150212	0.340563	0.184351	-2.58503	-2.72125	-1.8041	-1.39254	-0.641304	-0.711527	-0.635074	-0.133595	-0.029886	-0.432621	-0.806041	-1.73283	-1.15305	-0.427593	-0.269622	-0.433091	-0.826231	1.60649	1.41167	1.03866	2.76976	1.18577	1.23882	1.38025	1.23697	1.16258	1.07065	1.04064	1.09016	0.915199	0.738856	0.6163	0.41178	0.269402	0.098561	-0.165367	-0.29487
320	1.10721	10.17	1	1.25261	-0.318175	1.72346	0.528788	-0.350568	-2.88606	-0.181774	0.146438	0.24534	-3.1549	-3	-2.40894	-1.50169	-0.853252	-0.645315	-0.615647	-0.237697	-0.263843	-0.715118	-1.02091	-1.70996	-0.983803	-0.262171	-0.20838	-0.489857	-0.896538	1.5997	1.415	1.04944	2.72505	1.14376	1.23715	1.40561	1.2932	1.27262	1.17898	1.15236	1.12834	0.954243	0.820796	0.715605	0.485654	0.391691	0.294781	0.106725	0.032849
321	0.943778	10.4	0	1.18752	-0.416229	1.35603	0.597355	-0.456677	-2.85387	-0.502241	0.310587	0.289879	-2.69897	-4	-4	-4	-1.02136	-1.19518	-0.770318	-0.178355	-0.052272	-0.476384	-0.833866	-1.64975	-0.930702	-0.202802	-0.185419	-0.430158	-0.81673	1.60037	1.41052	1.0496	2.79865	1.42969	1.46748	1.62178	1.48513	1.43217	1.29931	1.19866	1.12507	0.939103	0.852531	0.753647	0.636404	0.502313	0.445215	0.299217	0.172457
322	1.02142	10.66	0	1.21352	-0.406917	1.43136	0.59608	-0.2656	-2.58503	-0.092105	0.325393	0.190107	-3	-2.60206	-1.7122	-1.21396	-0.611366	-0.629487	-0.606425	-0.141944	-0.045854	-0.449405	-0.826522	-1.76955	-1.21896	-0.443818	-0.236947	-0.408601	-0.818442	1.61176	1.41196	1.03767	2.71289	1.18725	1.25967	1.44117	1.3275	1.28157	1.14598	1.09417	1.09741	0.998446	0.976415	0.984206	0.845983	0.749479	0.697935	0.553131	0.489356
323	1.08317	9.83	0	1.31723	-0.333652	1.76492	0.59005	-0.135548	-1.61618	0.04293	0.35168	0.101335	-1.86012	-1.97469	-1.27819	-0.883392	-0.430392	-0.537303	-0.601366	-0.144602	-0.013856	-0.393511	-0.783043	-1.81816	-1.65956	-0.821311	-0.315963	-0.375615	-0.788612	1.63325	1.41063	1.02605	2.76621	1.3256	1.40544	1.58063	1.47248	1.4311	1.29431	1.1888	1.14294	0.977179	0.851986	0.828997	0.673416	0.596859	0.544953	0.381502	0.284699
324	1.10535	9.9	0	1.25744	-0.357209	1.59879	0.633357	-0.18303	-1.56543	0.013764	0.363894	0.18591	-1.77469	-1.9914	-1.40894	-0.95117	-0.638461	-0.547447	-0.458047	-0.0491	-0.018272	-0.457922	-0.842241	-1.82102	-1.40012	-0.584192	-0.180983	-0.370896	-0.84436	1.61062	1.41729	1.03257	2.74481	1.37466	1.44871	1.59492	1.44671	1.39358	1.25256	1.169	1.12788	0.989217	0.885011	0.848775	0.71421	0.639676	0.60438	0.464177	0.395035
329	1.0883	10.17	1	1.27068	-0.342726	1.71012	0.670329	-0.2356	-1.7122	-0.020497	0.458411	0.12772	-1.87615	-2.16749	-1.52578	-1.08619	-0.536854	-0.582196	-0.548828	-0.02027	0.099024	-0.306097	-0.709075	-1.79588	-1.44733	-0.650528	-0.269541	-0.392331	-0.809949	1.60842	1.41211	1.02932	2.74978	1.32183	1.39691	1.55696	1.42775	1.39715	1.30504	1.25973	1.20464	1.00961	0.892095	0.809239	0.678215	0.584654	0.578694	0.431747	0.359474
335	1.20813	9.92	0	1.34439	-0.267945	1.88536	0.636066	0.130076	-0.808829	0.25667	0.408477	0.069409	-1.02687	-1.23284	-0.725611	-0.392116	-0.227238	-0.417823	-0.652865	-0.136142	0.052886	-0.308388	-0.69897	-1.75945	-1.53018	-0.898941	-0.322393	-0.401757	-0.808829	1.68359	1.4078	1.02563	2.7321	1.26115	1.32438	1.45215	1.31692	1.29056	1.11163	0.923293	0.787865	0.580327	0.465595	0.417748	0.270512	0.140179	0.124939	-0.053875	-0.159356
336	0.866618	9.93	0	1.22968	-0.361108	1.58433	0.713138	-0.32892	-2.16115	-0.105518	0.485665	0.245192	-2.26761	-3.39794	-1.81816	-1.37161	-0.617803	-0.728391	-0.527975	0.006637	0.123721	-0.290985	-0.678402	-1.65758	-1.11521	-0.370081	-0.182369	-0.370081	-0.783834	1.60238	1.41261	1.03864	2.73932	1.20276	1.29014	1.46247	1.33808	1.29268	1.17326	1.06213	0.960856	0.783291	0.698556	0.66073	0.547012	0.447158	0.392948	0.285236	0.181571
338	1.24499	9.74	1	1.2799	-0.313711	2.04021	0.559978	0.040879	-1.29158	0.189434	0.318814	0.042103	-1.58004	-1.56384	-0.951947	-0.56671	-0.223008	-0.428058	-0.712198	-0.234779	-0.039624	-0.383314	-0.76853	-1.84466	-1.77211	-0.998699	-0.441772	-0.394695	-0.771856	1.6638	1.40648	1.02226	2.72999	1.18343	1.24674	1.40293	1.26593	1.15559	0.94939	0.839548	0.783348	0.635149	0.580735	0.531124	0.363299	0.293731	0.27042	0.135663	0.094976
339	1.16979	10.18	0	1.31006	-0.311177	1.68395	0.64367	-0.337148	-2.3098	-0.231214	0.370458	0.277196	-2.4318	-3	-2.07572	-1.51713	-0.816445	-0.841336	-0.59346	-0.083704	0.001041	-0.43368	-0.803547	-1.68403	-1.03012	-0.285586	-0.156767	-0.381847	-0.804377	1.59941	1.41338	1.0434	2.78999	1.14009	1.18611	1.33799	1.18431	1.12602	1.00504	0.952308	0.987517	0.960946	0.941511	0.917681	0.718502	0.551856	0.467855	0.312459	0.220108
340	1.0322	10.09	1	1.29248	-0.360862	1.94988	0.557519	-0.382057	-2.52288	-0.193616	0.304275	0.137101	-2.69897	-3.69897	-1.94692	-1.37986	-0.720105	-0.717831	-0.702896	-0.187555	-0.061981	-0.450261	-0.827105	-1.77989	-1.32883	-0.577903	-0.288193	-0.42412	-0.826522	1.60988	1.41055	1.03368	2.75004	1.35952	1.42548	1.59956	1.46781	1.39229	1.16306	0.987368	0.909912	0.752561	0.682747	0.636822	0.525045	0.408805	0.373525	0.20412	0.132473
341	0.978272	9.71	1	1.23121	-0.373553	1.5977	0.5891	-0.304956	-2.13668	-0.066462	0.321516	0.142952	-2.39794	-2.39794	-1.69897	-1.20273	-0.578232	-0.57659	-0.623971	-0.143755	-0.053646	-0.449649	-0.819014	-1.74232	-1.14146	-0.433563	-0.32039	-0.508078	-0.879755	1.60596	1.41199	1.04083	2.78992	1.28217	1.35393	1.50408	1.35181	1.30922	1.19312	1.0984	1.04532	0.867271	0.747449	0.700003	0.518827	0.450469	0.377618	0.26773	0.184286
342	1.06883	10.23	0	1.19838	-0.336502	1.5832	0.620074	-0.216239	-1.61798	-0.084547	0.383456	0.187239	-1.85699	-2.05061	-1.36051	-0.948847	-0.557363	-0.73002	-0.695079	-0.134659	0.026819	-0.361311	-0.744727	-1.73049	-1.29671	-0.535361	-0.235152	-0.363612	-0.774949	1.62688	1.40901	1.03183	2.78715	1.2492	1.29016	1.43118	1.27074	1.18097	1.03765	0.985152	1.03331	0.948847	0.906694	0.8538	0.681995	0.570478	0.485879	0.343518	0.191109
343	1.14139	10.46	0	1.35679	-0.337511	1.84942	0.542016	-0.153787	-1.87615	0.021933	0.310736	0.017117	-2.26761	-2	-1.31695	-0.955852	-0.399354	-0.52959	-0.667764	-0.195043	-0.056308	-0.41805	-0.808549	-1.8962	-1.66555	-0.913284	-0.446602	-0.437588	-0.808829	1.62574	1.40914	1.02642	2.79049	1.21867	1.2725	1.4284	1.29953	1.24251	1.11759	1.07641	1.09409	0.975541	0.864313	0.784651	0.621275	0.499294	0.477466	0.396697	0.330027
344	0.87116	10.69	0	1.20058	-0.392608	1.49415	0.639277	-0.330869	-1.98716	-0.193006	0.38421	0.245068	-2.14874	-2.76955	-1.79049	-1.36653	-0.706637	-0.853562	-0.61997	-0.093288	0.018034	-0.398701	-0.769551	-1.66756	-1.07883	-0.34756	-0.217169	-0.397614	-0.804654	1.6094	1.41228	1.04086	2.76403	1.3038	1.36533	1.50526	1.36204	1.29152	1.14049	1.05648	1.04976	0.909823	0.859172	0.835162	0.715771	0.610128	0.576277	0.469003	0.39649
345	1.64604	10.63	1	1.36286	-0.253282	2.16197	0.668162	-0.020042	-1.32883	0.187634	0.428556	0.132644	-1.58503	-1.65561	-1.04479	-0.635824	-0.286425	-0.409047	-0.533726	-0.062231	0.062544	-0.321118	-0.706637	-1.74232	-1.36856	-0.628747	-0.297397	-0.409158	-0.812197	1.64261	1.41091	1.0305	2.73505	1.28721	1.37019	1.53899	1.41278	1.35707	1.21528	1.14242	1.09267	0.911031	0.822199	0.771027	0.620037	0.563989	0.530566	0.405728	0.329059
347	1.29053	9.97	1	1.48173	-0.197568	2.20575	0.6904	0.140791	-1.02595	0.308223	0.446724	0.133443	-1.27819	-1.36351	-0.800519	-0.445027	-0.149783	-0.322576	-0.4832	-0.047014	0.077223	-0.295592	-0.68361	-1.76195	-1.42597	-0.689094	-0.281083	-0.376647	-0.783834	1.66853	1.41033	1.02822	2.76762	1.24126	1.30535	1.48045	1.36325	1.3395	1.212	1.09567	0.997927	0.782609	0.630573	0.570154	0.465241	0.353101	0.318759	0.139429	0.062492
350	0.986545	10.61	1	1.21617	-0.3923	1.58546	0.633398	-0.168258	-1.73993	0.015276	0.371548	0.195595	-2.01323	-2.02687	-1.36251	-0.925184	-0.474437	-0.567672	-0.583193	-0.103088	0.002555	-0.39979	-0.775208	-1.72584	-1.1707	-0.430392	-0.248721	-0.411728	-0.813609	1.62072	1.41183	1.03732	2.77396	1.30489	1.38017	1.54078	1.43506	1.43163	1.28673	1.1549	1.02472	0.841836	0.746708	0.731051	0.619292	0.547306	0.50515	0.374137	0.285772
351	0.890622	10.61	1	1.22037	-0.377418	1.48572	0.646502	-0.224244	-1.85078	-0.037583	0.373133	0.231189	-2.08619	-2.16749	-1.53313	-1.08513	-0.562091	-0.600499	-0.558619	-0.08218	0.000304	-0.417369	-0.788879	-1.70115	-1.06148	-0.328364	-0.214599	-0.42678	-0.831503	1.60876	1.41315	1.04263	2.77227	1.30831	1.36864	1.54619	1.47014	1.50718	1.35644	1.17464	1.08107	0.881357	0.780214	0.738479	0.617799	0.526585	0.508049	0.335792	0.303607
352	0.848832	10.61	1	1.21325	-0.411007	1.4014	0.597125	-0.169283	-1.5391	-0.060231	0.349336	0.1782	-1.78516	-1.86967	-1.29328	-0.88706	-0.526513	-0.701147	-0.709743	-0.161466	-0.006608	-0.402634	-0.788079	-1.76955	-1.21042	-0.448916	-0.270673	-0.409493	-0.803824	1.62803	1.40945	1.03587	2.76857	1.29115	1.33493	1.4707	1.32988	1.28796	1.18422	1.1509	1.17754	1.05289	0.936538	0.85474	0.694814	0.575957	0.589737	0.449001	0.348954
353	0.923474	10.66	1	1.21827	-0.395942	1.52892	0.688322	-0.195588	-1.79317	0.028896	0.432199	0.241696	-2.04096	-2.13077	-1.40894	-0.978811	-0.451119	-0.574629	-0.5318	-0.042584	0.063108	-0.345342	-0.717604	-1.63827	-1.01818	-0.29465	-0.232473	-0.444543	-0.82594	1.61742	1.41254	1.04487	2.77494	1.23136	1.30263	1.43453	1.28625	1.22023	1.09049	1.01243	0.978811	0.832965	0.733732	0.674073	0.529956	0.427903	0.43858	0.375446	0.311754
355	1.04499	10.65	0	1.26103	-0.359954	1.5977	0.685401	-0.223299	-2.23657	-0.034563	0.452875	0.201097	-2.45593	-2.37675	-1.61618	-1.23882	-0.492414	-0.58956	-0.549135	-0.024936	0.08987	-0.315244	-0.706859	-1.72816	-1.15428	-0.410385	-0.231584	-0.389766	-0.783834	1.60288	1.4113	1.03674	2.78196	1.13186	1.20049	1.37151	1.23739	1.18212	1.04755	0.963788	0.936418	0.827	0.750031	0.716003	0.580056	0.521325	0.55888	0.462754	0.404915
356	0.752127	10.57	1	1.2222	-0.416744	1.56937	0.661462	-0.548982	-3.04576	-0.347464	0.413501	0.271307	-2.58503	-4	-4	-4	-0.806041	-0.993534	-0.726304	-0.100125	0.055684	-0.348141	-0.714218	-1.5817	-0.929593	-0.219827	-0.221849	-0.4642	-0.82333	1.6025	1.40956	1.04978	2.72523	1.24457	1.31085	1.47199	1.33622	1.28977	1.18021	1.10818	1.10656	0.960176	0.879314	0.841538	0.684888	0.587337	0.562009	0.447158	0.383217
357	0.90141	10.36	1	1.1383	-0.397256	1.4624	0.542315	-0.206908	-1.62893	-0.04745	0.286636	0.117006	-1.88941	-2.00436	-1.32883	-0.902743	-0.521001	-0.647046	-0.738499	-0.23545	-0.075566	-0.448306	-0.822752	-1.77989	-1.39041	-0.641494	-0.33885	-0.423428	-0.819587	1.63356	1.40931	1.0313	2.86776	1.28977	1.342	1.47743	1.29646	1.2113	1.02813	0.912171	0.834784	0.679082	0.595286	0.525045	0.356299	0.295305	0.220606	0.035716	-0.046908
359	1.34723	10.57	1	1.38543	-0.312311	2.13162	0.691515	-0.060631	-1.44855	0.160739	0.478653	0.091561	-1.70115	-1.76955	-1.1261	-0.756714	-0.28853	-0.425274	-0.506681	-0.012423	0.114811	-0.268976	-0.664743	-1.767	-1.49485	-0.784362	-0.333763	-0.389766	-0.783306	1.62902	1.41077	1.02606	2.73339	1.31321	1.38917	1.55145	1.42184	1.37129	1.22513	1.1442	1.12081	0.981732	0.89355	0.827308	0.661181	0.523189	0.464532	0.360828	0.309732
360	0.994249	10.66	1	1.19285	-0.35787	1.53782	0.635494	-0.095934	-1.54516	0.097674	0.407068	0.122085	-1.82681	-1.87943	-1.16685	-0.783834	-0.334888	-0.515843	-0.611011	-0.109635	0.043637	-0.326334	-0.709298	-1.73283	-1.44249	-0.72515	-0.326979	-0.38363	-0.775726	1.63888	1.40893	1.02744	2.8214	1.34261	1.39094	1.52968	1.37006	1.25745	1.06446	0.937852	0.884202	0.771552	0.727386	0.71301	0.581413	0.51914	0.474008	0.259844	0.149805
361	0.57585	10	0	1.17638	-0.387201	1.48855	0.579601	-0.399245	-2.39794	-0.294992	0.352125	0.159988	-2.55284	-3.1549	-1.9393	-1.54975	-0.721018	-0.921543	-0.786482	-0.175094	-0.001741	-0.389766	-0.774432	-1.74473	-1.21467	-0.470826	-0.297483	-0.427826	-0.804931	1.61163	1.40852	1.03638	2.71263	1.22347	1.30229	1.47343	1.33953	1.3066	1.19359	1.12656	1.0899	0.964966	0.896939	0.860588	0.718086	0.613225	0.542514	0.355388	0.286307
363	0.720699	10.06	0	1.24773	-0.365869	1.44871	0.583267	-0.348431	-2.35655	-0.250341	0.316788	0.215585	-2.46852	-4	-2.02228	-1.5157	-0.790217	-0.838932	-0.672233	-0.162412	-0.049149	-0.461175	-0.834756	-1.73518	-1.18575	-0.430509	-0.222863	-0.378616	-0.796967	1.60957	1.41157	1.03635	2.70066	1.19957	1.28352	1.46606	1.40581	1.45979	1.38658	1.28228	1.15345	0.964349	0.870209	0.856614	0.773821	0.744479	0.730667	0.605151	0.507406
364	1.2093	10.07	1	1.25744	-0.380211	1.81624	0.581825	-0.154282	-1.44612	-0.005287	0.339491	0.117106	-1.67366	-1.81531	-1.24565	-0.834756	-0.492819	-0.59193	-0.703335	-0.172631	-0.018952	-0.398918	-0.786748	-1.80688	-1.38616	-0.607127	-0.292941	-0.427942	-0.827105	1.63111	1.40919	1.03243	2.73849	1.30211	1.37835	1.5475	1.43038	1.39924	1.24503	1.13051	1.0568	0.87248	0.753753	0.717393	0.580735	0.495621	0.478326	0.362252	0.302836
366	1.08973	10.28	0	1.1807	-0.424538	1.3927	0.576284	-0.014304	-1.38934	0.139596	0.26743	0.187718	-1.6968	-1.62893	-1.04383	-0.615288	-0.323581	-0.471598	-0.657775	-0.226652	-0.106904	-0.483332	-0.838932	-1.73993	-1.13136	-0.387004	-0.284916	-0.466609	-0.845272	1.64961	1.40985	1.0411	2.83507	1.17075	1.21892	1.34439	1.19623	1.1311	0.98022	0.915073	0.895922	0.802122	0.740926	0.722908	0.603093	0.542588	0.521325	0.390851	0.295829
367	0.509949	10.54	1	1.23528	-0.39408	1.70415	0.818279	-0.245193	-2.01323	0.134305	0.629267	0.183754	-2.14267	-3	-1.45223	-1.05601	-0.291409	-0.463947	-0.438779	0.121429	0.271609	-0.117931	-0.511449	-1.55595	-1.12378	-0.432386	-0.284164	-0.431329	-0.779892	1.61265	1.4103	1.03764	2.83506	1.31974	1.3427	1.45196	1.29837	1.24249	1.10674	1.01703	0.978104	0.849385	0.733955	0.628105	0.423701	0.329624	0.302836	0.149561	0.042488
368	0.809185	9.83	0	1.26553	-0.321078	1.6946	0.650871	-0.463694	-2.48149	-0.229148	0.446102	0.159025	-2.42022	-4	-2.25964	-1.78516	-0.743042	-0.877784	-0.616185	-0.054531	0.08849	-0.312114	-0.705093	-1.72125	-1.37675	-0.613858	-0.263603	-0.378512	-0.79129	1.60589	1.41125	1.03085	2.73619	1.23631	1.32414	1.51657	1.42391	1.41521	1.33746	1.3053	1.29115	1.11798	0.972798	0.866709	0.650446	0.494353	0.372824	0.22862	0.09691
370	0.469311	10.21	1	1.23654	-0.368498	1.58546	0.651103	-0.416121	-4	-0.163233	0.422573	0.172953	-3.30103	-4	-2.46852	-1.62893	-0.736127	-0.72723	-0.553308	-0.04115	0.056371	-0.359519	-0.748362	-1.74958	-1.284	-0.52491	-0.238899	-0.401866	-0.821887	1.59598	1.41359	1.03456	2.79145	1.21897	1.29115	1.43896	1.29476	1.25058	1.14478	1.11561	1.08075	0.889862	0.753328	0.644439	0.465383	0.356026	0.379608	0.252044	0.202307
371	0.906802	10.26	1	1.31069	-0.335293	1.94694	0.579498	-0.340369	-2.20066	-0.158954	0.324344	0.155791	-2.40894	-2.67778	-1.81248	-1.27327	-0.700275	-0.689732	-0.670806	-0.158203	-0.041675	-0.439018	-0.818156	-1.77728	-1.2749	-0.522156	-0.258848	-0.42159	-0.829738	1.60854	1.41112	1.03512	2.78305	1.35766	1.44151	1.60389	1.46258	1.41434	1.27646	1.16386	1.08082	0.878768	0.720159	0.653442	0.495676	0.373262	0.322219	0.164919	0.065171
372	0.772569	9.92	0	1.1878	-0.403889	1.44716	0.628797	0.03587	-1.01728	0.138997	0.413367	0.090364	-1.24489	-1.41341	-0.889747	-0.578232	-0.32661	-0.563678	-0.597567	-0.094366	0.053386	-0.328457	-0.728391	-1.85078	-1.64589	-0.873544	-0.307153	-0.370998	-0.786482	1.65484	1.41002	1.02527	2.7278	1.38739	1.4634	1.63968	1.50217	1.44598	1.31527	1.23257	1.20218	1.0254	0.912045	0.873265	0.748926	0.665894	0.627902	0.523189	0.446049
374	1.03523	10.6	1	1.22943	-0.384299	1.72997	0.576445	-0.296709	-1.92082	-0.121191	0.275795	0.202079	-2.1549	-2.18046	-1.68194	-1.20273	-0.637518	-0.631899	-0.684449	-0.187822	-0.099414	-0.505567	-0.862013	-1.7122	-0.991826	-0.279841	-0.274578	-0.529443	-0.888737	1.60548	1.41146	1.04818	2.81635	1.3258	1.3578	1.48253	1.3202	1.25996	1.13445	1.05207	0.993226	0.798519	0.66388	0.616551	0.440834	0.362177	0.327602	0.167739	0.047924
377	0.65478	9.94	1	1.20276	-0.367528	1.5563	0.514043	-0.464706	-2.18709	-0.344958	0.272306	0.114044	-2.34679	-3.39794	-2.05552	-1.53462	-0.822175	-0.910095	-0.868381	-0.258454	-0.083599	-0.464833	-0.839832	-1.77728	-1.29843	-0.582861	-0.353596	-0.445753	-0.826522	1.61226	1.40883	1.03333	2.73048	1.23443	1.32105	1.48907	1.35507	1.30678	1.17946	1.08458	1.04336	0.887617	0.801632	0.733197	0.587711	0.503791	0.491828	0.346353	0.281791
378	0.622789	9.71	0	1.14891	-0.395451	1.51983	0.623342	-0.417482	-2.3098	-0.290476	0.371714	0.239525	-2.37675	-4	-2.11919	-2.25181	-0.706637	-0.898597	-0.713095	-0.141523	0.010003	-0.383419	-0.752272	-1.64017	-1.05257	-0.343136	-0.232028	-0.389553	-0.771087	1.60888	1.40919	1.04052	2.75117	1.11703	1.14383	1.26132	1.0984	1.06187	0.922182	0.836143	0.765207	0.6163	0.506763	0.409369	0.22862	0.081759	0.001033	-0.185499	-0.387721
379	0.802418	10.57	0	1.24403	-0.349998	1.38739	0.56752	-0.1645	-1.81816	0.042851	0.282803	0.118728	-2.14874	-1.97881	-1.36351	-0.906578	-0.471984	-0.483068	-0.583859	-0.164753	-0.098106	-0.492414	-0.865823	-1.83565	-1.30277	-0.551448	-0.319302	-0.462307	-0.864867	1.61822	1.4127	1.03541	2.75727	1.31457	1.39757	1.59352	1.47557	1.45288	1.31321	1.2285	1.17891	1.01564	0.964125	0.940825	0.824219	0.779012	0.725639	0.593971	0.497654
380	0.771297	10.15	0	1.20493	-0.369557	1.44716	0.586734	-0.338093	-2.55284	-0.228339	0.354819	0.155306	-2.82391	-2.58503	-1.85699	-1.35067	-0.738975	-0.819587	-0.69037	-0.136915	-0.002745	-0.40616	-0.802719	-1.83863	-1.32422	-0.51357	-0.258533	-0.409827	-0.816445	1.60675	1.41048	1.03473	2.73164	1.27908	1.34172	1.50132	1.37723	1.38641	1.29708	1.21967	1.13528	0.894342	0.762893	0.679514	0.51029	0.412581	0.375881	0.207339	0.117113
383	0.694039	10.58	0	1.22583	-0.408412	1.47422	0.728516	-0.304168	-2.24412	-0.099141	0.46913	0.303952	-2.3279	-2.60206	-2.00877	-1.54363	-0.607655	-0.674279	-0.507379	0.017826	0.100129	-0.334607	-0.708187	-1.60555	-0.873869	-0.156767	-0.163866	-0.453828	-0.831503	1.58755	1.41407	1.05314	2.76324	1.34308	1.40243	1.55052	1.38726	1.32678	1.18007	1.11609	1.10486	0.984634	0.891697	0.856901	0.718383	0.617549	0.638251	0.496336	0.478154
384	0.874868	9.85	0	1.20303	-0.378081	1.45484	0.580686	-0.153601	-1.66756	-0.06093	0.341395	0.157215	-1.96658	-1.92082	-1.284	-0.903438	-0.485054	-0.730487	-0.72262	-0.177767	-0.015428	-0.4011	-0.787812	-1.8041	-1.32606	-0.545613	-0.294051	-0.386898	-0.781202	1.63086	1.40875	1.03198	2.76006	1.26795	1.36011	1.52251	1.3879	1.34946	1.23336	1.19504	1.22334	1.14569	1.14003	1.12795	0.987198	0.870488	0.763963	0.551392	0.398353
387	0.913178	10.41	1	1.20466	-0.398521	1.64542	0.534483	-0.432151	-2.42022	-0.321118	0.23477	0.205313	-2.5376	-4	-2.39794	-1.65365	-0.897566	-0.848018	-0.749336	-0.240634	-0.138107	-0.545918	-0.896538	-1.71897	-1.0846	-0.360812	-0.255081	-0.45494	-0.847406	1.60601	1.41136	1.04263	2.80855	1.39566	1.44664	1.57154	1.39466	1.32692	1.14944	1.06339	1.01042	0.847749	0.763963	0.695023	0.547892	0.456294	0.457016	0.340066	0.245395
391	0.96431	10.43	0	1.17638	-0.39498	1.37658	0.666518	-0.193345	-1.54821	-0.0231	0.438621	0.187267	-1.74715	-2.02687	-1.36452	-1.03574	-0.501552	-0.660151	-0.550522	-0.046434	0.075291	-0.329105	-0.717831	-1.71444	-1.25415	-0.507379	-0.247337	-0.373352	-0.78094	1.62012	1.41207	1.03346	2.75234	1.32217	1.39583	1.54807	1.38347	1.31261	1.17733	1.07398	1.03323	0.870766	0.780557	0.744852	0.617799	0.525353	0.47781	0.333399	0.213707
392	0.851764	10.63	0	1.23223	-0.379902	1.51587	0.697935	-0.264241	-2.40894	-0.093934	0.427405	0.310183	-2.56864	-2.95861	-1.77211	-1.29585	-0.606776	-0.691436	-0.534171	-0.036968	0.057057	-0.363312	-0.732125	-1.61798	-0.968996	-0.222573	-0.126796	-0.380281	-0.789414	1.60614	1.4127	1.04777	2.73378	1.36526	1.45175	1.63972	1.55246	1.52615	1.39574	1.31856	1.28082	1.12857	1.01892	0.949971	0.749663	0.655504	0.56876	0.390851	0.283624
393	1.34081	10.29	0	1.24895	-0.396298	1.57864	0.553495	0.114177	-0.860751	0.191926	0.255104	0.129658	-1.07831	-1.27083	-0.790217	-0.485851	-0.311402	-0.475734	-0.603626	-0.214172	-0.125692	-0.511308	-0.883724	-1.82391	-1.28819	-0.580871	-0.283329	-0.427593	-0.842543	1.66932	1.41209	1.03438	2.76421	1.28198	1.32628	1.47965	1.34559	1.31609	1.19165	1.11938	1.03754	0.875383	0.749264	0.70353	0.588583	0.539564	0.537119	0.398422	0.309985
394	0.992897	9.94	0	1.27021	-0.333728	1.79796	0.681196	-0.080033	-2.09151	0.124145	0.438226	0.194736	-2.82391	-2.05552	-1.24718	-0.834459	-0.314617	-0.480172	-0.506403	-0.043976	0.068891	-0.321118	-0.703993	-1.72125	-1.28233	-0.502241	-0.250264	-0.369064	-0.766243	1.63011	1.41127	1.03342	2.79141	1.25493	1.29588	1.42759	1.25734	1.1902	1.03847	0.968149	0.922182	0.760027	0.67604	0.632987	0.488013	0.376316	0.327116	0.184962	0.066947
395	1.39252	9.89	0	1.19701	-0.400459	1.45788	0.649549	0.125514	-1.18046	0.290524	0.342995	0.152686	-1.45967	-1.44855	-0.903438	-0.556737	-0.220909	-0.28693	-0.343806	-0.024155	-0.069306	-0.495393	-0.87031	-1.92445	-1.46218	-0.700275	-0.204815	-0.35714	-0.814741	1.63472	1.41877	1.02908	2.78896	1.23619	1.29452	1.44401	1.30278	1.24422	1.10681	1.03381	1.01444	0.875888	0.758588	0.701033	0.551682	0.469822	0.452298	0.336269	0.250652
396	1.63182	10.61	0	1.44793	-0.237862	2.07372	0.683542	0.061189	-1.12843	0.222794	0.409713	0.223132	-1.37882	-1.47237	-0.915781	-0.524474	-0.262569	-0.417369	-0.509901	-0.05824	0.037267	-0.366936	-0.736127	-1.68613	-1.12552	-0.417709	-0.214457	-0.385525	-0.801893	1.65019	1.41257	1.03602	2.81133	1.29612	1.37632	1.55934	1.46818	1.41311	1.22782	1.08239	0.98202	0.788483	0.677962	0.637379	0.399385	0.245101	0.178497	0.030285	-0.070581
397	0.973046	9.82	1	1.266	-0.348455	1.95761	0.587307	0.15485	-0.784362	0.251954	0.318856	0.096041	-1.0013	-1.21183	-0.714443	-0.417596	-0.247798	-0.429924	-0.570894	-0.174574	-0.059284	-0.424004	-0.802444	-1.79588	-1.51145	-0.864549	-0.274497	-0.389553	-0.815593	1.6829	1.41126	1.02812	2.80189	1.1422	1.22494	1.37584	1.24908	1.17588	0.998965	0.860195	0.763963	0.551101	0.451201	0.338172	0.196295	0.100206	-0.002073	-0.169931	-0.309382
399	1.10984	10.15	0	1.17725	-0.415288	1.40654	0.706675	-0.233438	-2.4437	0.037028	0.469542	0.196591	-2.65758	-2.52288	-1.63264	-1.17587	-0.446845	-0.494036	-0.495122	0.001388	0.101128	-0.302422	-0.68867	-1.68403	-1.10846	-0.378097	-0.243744	-0.442132	-0.824198	1.60201	1.41252	1.0408	2.82043	1.12112	1.19312	1.35565	1.21697	1.14275	1.03454	0.94311	0.886177	0.705674	0.591065	0.482318	0.339672	0.293117	0.305232	0.137424	0.136544
400	1.2103	10.5	1	1.27114	-0.379003	1.85126	0.501894	0.058426	-1.05355	0.112706	0.084254	0.216456	-1.27984	-1.4023	-0.952725	-0.611011	-0.410833	-0.464073	-0.637706	-0.3083	-0.31903	-0.756962	-1.08672	-1.83565	-1.03763	-0.305746	-0.235899	-0.44794	-0.858237	1.64547	1.41303	1.04376	2.73883	1.29053	1.35788	1.51196	1.37576	1.33007	1.19196	1.08784	1.00337	0.798382	0.697762	0.626397	0.474297	0.398904	0.327359	0.191109	0.045757
401	1.25182	10.02	1	1.21537	-0.380534	1.78104	0.489283	-0.218532	-1.35655	-0.128836	0.23004	0.098782	-1.54975	-1.84164	-1.30715	-0.958607	-0.605548	-0.756466	-0.835647	-0.307065	-0.129479	-0.500588	-0.873219	-1.77728	-1.31336	-0.586365	-0.381847	-0.475604	-0.855426	1.63695	1.40901	1.03469	2.78081	1.31293	1.38833	1.54238	1.41789	1.37138	1.23307	1.1169	1.07035	0.896863	0.78434	0.717162	0.546131	0.424155	0.355388	0.136544	0.054358
402	1.33186	9.79	1	1.22968	-0.371219	1.75967	0.660552	-0.111203	-1.66354	0.100577	0.353782	0.257054	-1.9431	-1.92445	-1.29414	-0.874519	-0.402963	-0.456926	-0.488384	-0.079877	-0.034751	-0.450016	-0.800519	-1.64589	-0.973467	-0.256412	-0.206	-0.462937	-0.851397	1.61938	1.41437	1.04843	2.745	1.36393	1.44113	1.58911	1.4447	1.38342	1.21748	1.11929	1.06983	0.929986	0.836922	0.799149	0.658541	0.582316	0.551247	0.380714	0.287553
403	0.942619	9.89	0	1.21112	-0.412351	1.33646	0.639875	-0.038247	-1.41794	0.168144	0.371788	0.169527	-1.70553	-1.70115	-1.07676	-0.642446	-0.317765	-0.438541	-0.538652	-0.105075	-0.000521	-0.392974	-0.76523	-1.72816	-1.23958	-0.494579	-0.280006	-0.428175	-0.828566	1.64302	1.41215	1.03561	2.75039	1.31766	1.36854	1.50759	1.37286	1.29733	1.16485	1.10047	1.06643	0.919369	0.799341	0.721536	0.576597	0.506655	0.448878	0.350033	0.293731
404	1.36082	10.59	1	1.23477	-0.359867	1.85065	0.550937	-0.097779	-1.07676	0.002857	0.309183	0.085861	-1.26841	-1.55595	-1.07058	-0.792904	-0.490797	-0.63097	-0.708853	-0.208099	-0.053941	-0.426548	-0.811916	-1.77728	-1.3439	-0.622876	-0.341416	-0.472241	-0.856361	1.64501	1.40977	1.03497	2.81447	1.28233	1.3496	1.52076	1.33378	1.25481	1.06455	0.94811	0.884202	0.738479	0.639202	0.589737	0.500602	0.396282	0.312258	0.128799	0.003091
405	1.12265	10.54	1	1.21537	-0.389472	1.62839	0.677808	-0.33236	-2.52288	-0.092965	0.445526	0.208495	-2.60206	-3.69897	-1.84466	-1.41454	-0.568797	-0.670195	-0.569441	-0.040959	0.081203	-0.320027	-0.703335	-1.66959	-1.10347	-0.368759	-0.240786	-0.435571	-0.816161	1.6051	1.41137	1.04161	2.75858	1.27355	1.32094	1.46025	1.31347	1.26549	1.1413	1.12003	1.123	0.978485	0.894474	0.844803	0.708987	0.633468	0.536619	0.362626	0.195636
406	0.906371	10.51	0	1.14737	-0.426659	1.31175	0.583482	0.011655	-0.972243	0.069261	0.283392	0.22763	-1.18843	-1.40894	-0.911155	-0.641494	-0.40849	-0.66035	-0.656986	-0.215026	-0.093773	-0.481486	-0.83535	-1.66959	-1.03058	-0.334701	-0.23329	-0.429924	-0.816161	1.65794	1.41084	1.04409	2.81559	1.33978	1.41913	1.5721	1.4266	1.36865	1.21389	1.12276	1.07676	0.953438	0.849215	0.815688	0.679983	0.634589	0.65695	0.504395	0.492528
407	0.922935	10.53	0	1.16613	-0.409124	1.4843	0.703652	-0.122917	-1.68825	0.117039	0.475555	0.17269	-1.95078	-2.04576	-1.2636	-0.855737	-0.356251	-0.475734	-0.479647	-0.004848	0.108125	-0.285922	-0.67305	-1.70115	-1.36653	-0.616185	-0.244811	-0.35803	-0.7716	1.62534	1.41223	1.02959	2.69977	1.36712	1.42867	1.57475	1.42345	1.3496	1.1874	1.12939	1.09879	0.954845	0.845873	0.842765	0.738715	0.6119	0.604316	0.466744	0.379457
411	1.38154	10.01	0	1.24179	-0.365012	1.7356	0.65628	0.054766	-1.11407	0.235604	0.414856	0.123329	-1.36452	-1.4698	-0.890084	-0.491336	-0.24382	-0.408268	-0.550985	-0.089002	0.052386	-0.330125	-0.714218	-1.75945	-1.52433	-0.776504	-0.291239	-0.370183	-0.787014	1.66255	1.41072	1.02551	2.8056	1.1657	1.22893	1.38257	1.24245	1.13293	0.934859	0.787359	0.71381	0.545543	0.424415	0.336746	0.190998	0.103478	0.011228	-0.191886	-0.305186
412	0.464874	9.83	0	1.18554	-0.409701	1.32838	0.5804	-0.357733	-2.3279	-0.24071	0.287421	0.237745	-2.48149	-3	-2.09691	-1.43771	-0.881074	-0.844968	-0.619789	-0.150151	-0.090765	-0.529149	-0.886725	-1.72816	-1.0942	-0.345438	-0.206279	-0.424697	-0.849551	1.60423	1.41425	1.04271	2.74102	1.15945	1.24386	1.41784	1.29788	1.24034	1.05308	0.907441	0.835162	0.691425	0.629806	0.621234	0.474702	0.403216	0.335792	0.172862	0.086162
413	0.820671	9.73	0	1.17609	-0.431048	1.2833	0.607294	-0.33395	-2.29243	-0.158578	0.37385	0.163817	-2.46852	-3	-1.78516	-1.30804	-0.66314	-0.747147	-0.647239	-0.122571	0.012964	-0.383945	-0.7716	-1.76195	-1.32514	-0.543634	-0.25814	-0.394695	-0.803271	1.61317	1.41079	1.03344	2.79825	1.26779	1.34425	1.50602	1.36789	1.3	1.15836	1.06827	1.01554	0.857907	0.757504	0.650446	0.50901	0.385351	0.330993	0.20862	0.050693
414	0.647852	10.3	0	1.18184	-0.382835	1.38021	0.545641	-0.484656	-2.67778	-0.412626	0.320022	0.145445	-2.67778	-4	-2.35655	-1.86646	-0.88306	-1.06956	-0.822175	-0.212256	-0.033061	-0.419531	-0.805208	-1.77469	-1.35262	-0.580044	-0.29243	-0.400226	-0.797512	1.6127	1.40874	1.03247	2.80027	1.21635	1.29865	1.4559	1.3193	1.25314	1.11227	1.04364	1.03093	0.921563	0.855029	0.851841	0.731243	0.661407	0.605151	0.491028	0.424804
415	0.987126	9.95	1	1.20112	-0.38818	1.43616	0.56482	-0.430743	-3.39794	-0.363011	0.310715	0.193737	-3	-4	-2.61979	-2.00877	-0.904831	-0.955852	-0.716247	-0.180127	-0.051734	-0.45942	-0.836839	-1.75696	-1.22257	-0.4642	-0.239201	-0.389233	-0.799697	1.60598	1.41096	1.03582	2.7562	1.28341	1.34677	1.48992	1.32477	1.24961	1.10786	1.05335	1.01981	0.85762	0.740363	0.660278	0.487004	0.31627	0.243629	0.046997	-0.073021
416	1.27245	10.16	1	1.28126	-0.332217	1.93952	0.688447	0.147707	-1.07263	0.322426	0.451986	0.06915	-1.32331	-1.39147	-0.827397	-0.471598	-0.113284	-0.270026	-0.487849	-0.035929	0.083216	-0.287687	-0.677988	-1.79317	-1.52433	-0.920457	-0.382895	-0.371713	-0.762959	1.65838	1.40977	1.02111	2.80761	1.26337	1.30916	1.45366	1.29599	1.22272	1.04227	0.878905	0.81012	0.602361	0.498693	0.430917	0.330752	0.243038	0.233983	0.090101	0.00599
417	1.01265	10.28	1	1.2388	-0.341541	1.81889	0.651045	-0.24071	-1.93181	0.025715	0.420335	0.126424	-2.13668	-2.55284	-1.50585	-1.10902	-0.460798	-0.499764	-0.549751	-0.07099	0.051808	-0.32615	-0.71108	-1.72584	-1.45718	-0.72262	-0.261933	-0.380802	-0.786748	1.61699	1.41077	1.029	2.81772	1.34044	1.39383	1.5436	1.40759	1.35584	1.19564	1.05152	0.939876	0.727774	0.64015	0.605408	0.41218	0.313264	0.245395	0.079181	-0.004156
419	0.926361	10.7	1	1.1758	-0.385791	1.57864	0.576203	-0.188894	-1.57512	-0.061731	0.30311	0.17557	-1.81531	-1.98297	-1.36251	-1.02365	-0.601539	-0.698319	-0.559563	-0.139004	-0.078626	-0.495801	-0.86774	-1.79588	-1.31605	-0.560036	-0.258691	-0.384997	-0.817871	1.62031	1.41436	1.03336	2.77893	1.22235	1.27372	1.38266	1.22414	1.18986	1.08721	1.03619	1.02909	0.907335	0.811639	0.7428	0.551973	0.417353	0.344299	0.17884	0.062492
420	0.962759	10.54	0	1.25285	-0.364334	1.67025	0.663833	-0.298087	-2.27572	-0.125228	0.438685	0.201397	-2.45593	-2.74473	-1.72125	-1.31426	-0.597911	-0.743523	-0.59159	-0.052468	0.079507	-0.326426	-0.717831	-1.72584	-1.21681	-0.448794	-0.226652	-0.376441	-0.779369	1.60853	1.41114	1.03548	2.72666	1.25256	1.31781	1.48626	1.3606	1.33751	1.21231	1.15915	1.11059	0.941772	0.831138	0.777806	0.638489	0.590268	0.62251	0.5333	0.487677
421	1.27816	10.37	0	1.28126	-0.371576	1.4609	0.472683	-0.236572	-1.59517	-0.059484	0.1634	0.064383	-1.82391	-1.95078	-1.451	-0.967381	-0.671213	-0.552067	-0.662541	-0.26114	-0.224681	-0.629672	-0.992679	-1.90658	-1.43533	-0.705534	-0.35047	-0.484789	-0.905878	1.61471	1.41353	1.03228	2.8065	1.17277	1.25395	1.41589	1.29099	1.25042	1.10323	1.01042	0.972577	0.780386	0.711606	0.669892	0.541698	0.464887	0.488013	0.370187	0.337697
423	1.06276	10.53	1	1.28533	-0.35985	1.80956	0.572395	-0.068186	-1.62342	0.068668	0.323149	0.080699	-1.95468	-1.80134	-1.19586	-0.831503	-0.394587	-0.510604	-0.56687	-0.136856	-0.049879	-0.440572	-0.837734	-1.97469	-1.78252	-0.903438	-0.340179	-0.363813	-0.785421	1.62557	1.41188	1.02345	2.78305	1.3307	1.36325	1.49686	1.34668	1.30484	1.16244	1.02754	0.904252	0.674949	0.552552	0.541698	0.406945	0.36842	0.379349	0.277664	0.184286
425	0.988612	9.76	0	1.2514	-0.320492	1.78604	0.682605	0.020568	-1.24336	0.204446	0.460266	0.12274	-1.50031	-1.57349	-0.970616	-0.599462	-0.235973	-0.422623	-0.546529	-0.050903	0.100405	-0.278767	-0.671009	-1.74473	-1.41005	-0.694004	-0.337053	-0.372634	-0.765989	1.64975	1.40934	1.02616	2.824	1.24639	1.31587	1.46581	1.30938	1.22334	1.05115	0.949274	0.911918	0.749663	0.69146	0.678865	0.547012	0.473313	0.440459	0.294781	0.235889
427	1.26694	10.33	1	1.30621	-0.40006	1.79028	0.63788	0.005738	-1.31336	0.131105	0.382611	0.204039	-1.60206	-1.58004	-0.998266	-0.59176	-0.299469	-0.547753	-0.674895	-0.140802	0.026125	-0.359419	-0.738024	-1.72584	-1.14997	-0.399354	-0.263683	-0.405276	-0.786748	1.65195	1.40819	1.03692	2.78549	1.2299	1.29331	1.44315	1.28711	1.21491	1.05799	0.955161	0.911411	0.774343	0.687444	0.64204	0.50965	0.402875	0.362626	0.210535	0.186983
428	1.05499	10.65	0	1.18355	-0.365813	1.44871	0.608943	0.085255	-0.98843	0.163072	0.365263	0.152991	-1.22841	-1.35164	-0.831503	-0.480172	-0.280172	-0.564156	-0.718967	-0.174834	0.014058	-0.36734	-0.75597	-1.79317	-1.29843	-0.56928	-0.302509	-0.372532	-0.773142	1.66874	1.40776	1.02908	2.81785	1.2741	1.32187	1.47314	1.33402	1.30242	1.17781	1.09217	1.0539	0.926122	0.85805	0.865865	0.736397	0.679947	0.652062	0.488685	0.395451
429	1.04192	9.89	0	1.22272	-0.385175	1.55991	0.567697	0.073608	-1.2321	0.225464	0.259904	0.159657	-1.5391	-1.48413	-0.896538	-0.475474	-0.217312	-0.413188	-0.681311	-0.26241	-0.110026	-0.47237	-0.82594	-1.74232	-1.20066	-0.475085	-0.35714	-0.449527	-0.823041	1.66992	1.40873	1.03541	2.78886	1.24463	1.32118	1.49226	1.34533	1.24233	1.06097	0.950203	0.924033	0.79389	0.732202	0.725445	0.603351	0.537819	0.529956	0.408563	0.35034
430	1.04345	10.14	0	1.22324	-0.357299	1.5172	0.652082	0.059904	-1.27901	0.247654	0.387692	0.129174	-1.56067	-1.54821	-0.957818	-0.552842	-0.23448	-0.339135	-0.479647	-0.071451	0.013259	-0.378097	-0.764219	-1.83863	-1.5544	-0.755723	-0.261378	-0.353694	-0.780677	1.64639	1.41266	1.02534	2.78106	1.33258	1.39295	1.53526	1.37766	1.31316	1.14234	1.05481	0.985598	0.82961	0.735447	0.683604	0.575408	0.478498	0.500602	0.367533	0.288441
431	0.996965	10.63	0	1.26741	-0.389097	1.72016	0.579155	-0.104743	-1.75449	0.005995	0.342107	0.110859	-2.13077	-1.85387	-1.25964	-0.839832	-0.459671	-0.621966	-0.620151	-0.130299	-0.019588	-0.426432	-0.828274	-1.96658	-1.61618	-0.735182	-0.310247	-0.369572	-0.789949	1.62305	1.41158	1.02564	2.76136	1.27537	1.32628	1.47672	1.34061	1.29976	1.17067	1.12322	1.12394	1.01634	0.990733	0.99221	0.895791	0.814026	0.765503	0.618048	0.582
432	1.64826	10.38	1	1.38632	-0.272112	2.1758	0.580674	0.087568	-0.890759	0.187915	0.360101	0.060131	-1.12033	-1.31069	-0.7716	-0.43866	-0.258848	-0.539102	-0.780415	-0.227092	0.009366	-0.337714	-0.722849	-1.77211	-1.8041	-1.25415	-0.376131	-0.359817	-0.76045	1.68525	1.40586	1.02005	2.84341	1.30917	1.35916	1.49571	1.33598	1.24674	1.10389	0.99438	0.900497	0.709593	0.578421	0.499949	0.288441	0.188995	0.11869	-0.084173	-0.18234
434	1.09903	10.11	0	1.27875	-0.377238	1.70927	0.608964	-0.223154	-1.74715	-0.056703	0.367561	0.160918	-1.9914	-2.19382	-1.41794	-1.02687	-0.53062	-0.656788	-0.630042	-0.130886	0.003461	-0.385419	-0.767004	-1.74715	-1.37263	-0.623241	-0.27043	-0.364014	-0.776245	1.62342	1.41048	1.02951	2.80326	1.23366	1.27777	1.40324	1.25088	1.21799	1.07884	1.00093	0.992806	0.877124	0.826538	0.8319	0.70165	0.634669	0.587337	0.414177	0.316769
435	1.14617	10.69	0	1.20844	-0.392385	1.56937	0.629481	-0.014663	-1.16494	0.130752	0.4019	0.135133	-1.39147	-1.60555	-0.982549	-0.666351	-0.308919	-0.564156	-0.584026	-0.121421	0.037068	-0.332827	-0.714893	-1.7122	-1.54668	-0.811916	-0.318036	-0.351542	-0.75597	1.66094	1.40977	1.02585	2.78211	1.21383	1.28748	1.44856	1.311	1.24885	1.11877	1.0482	1.038	0.921191	0.861193	0.839897	0.700003	0.665894	0.693559	0.608984	0.59133
436	0.8254	10.59	1	1.36773	-0.306127	2.00217	0.61616	-0.010105	-1.44009	0.178401	0.374528	0.076422	-1.73755	-1.70996	-1.0575	-0.687188	-0.259006	-0.414991	-0.548982	-0.116055	0.002036	-0.367847	-0.750557	-1.80134	-1.59176	-0.903438	-0.392223	-0.387534	-0.78199	1.64339	1.41054	1.02399	2.751	1.16791	1.25487	1.42803	1.29579	1.22548	1.09214	1.00173	0.975891	0.829732	0.753072	0.727541	0.565454	0.454845	0.437222	0.311047	0.20412
437	0.889302	9.97	0	1.19229	-0.406844	1.39794	0.599676	-0.154902	-1.73755	0.03547	0.286524	0.214022	-2.00436	-2.0655	-1.39903	-0.922632	-0.584192	-0.510745	-0.472757	-0.113848	-0.107794	-0.545308	-0.90763	-1.79588	-1.3054	-0.501965	-0.175224	-0.365926	-0.832387	1.6182	1.41678	1.03503	2.73536	1.32978	1.3666	1.51537	1.3705	1.29189	1.13845	1.0616	1.01294	0.880814	0.789715	0.757866	0.624233	0.541698	0.494685	0.396282	0.31577
438	0.8787	9.75	1	1.23249	-0.382844	1.79169	0.669744	-0.128427	-1.59346	0.025429	0.432601	0.215294	-1.85699	-1.97469	-1.24949	-0.887395	-0.419189	-0.642828	-0.56336	-0.06168	0.068334	-0.328735	-0.709743	-1.69037	-1.23657	-0.499215	-0.229148	-0.339989	-0.750068	1.62954	1.41092	1.03176	2.71671	1.22358	1.26899	1.38051	1.213	1.12971	0.950743	0.816793	0.753328	0.601154	0.509277	0.474702	0.351646	0.27042	0.25393	0.094005	0.06901
439	0.854514	9.75	1	1.18412	-0.408031	1.50379	0.64072	-0.35635	-3.69897	-0.137809	0.426983	0.145911	-3.1549	-4	-1.91364	-1.56225	-0.613501	-0.739452	-0.577574	-0.062332	0.064196	-0.333108	-0.726073	-1.75696	-1.44855	-0.670399	-0.282912	-0.367543	-0.778847	1.6082	1.41162	1.02902	2.68607	1.28411	1.35653	1.52161	1.40144	1.35884	1.2188	1.13868	1.09525	0.944365	0.838099	0.776424	0.614546	0.526278	0.478841	0.332438	0.211171
440	0.713364	9.75	1	1.15897	-0.406931	1.41664	0.62128	-0.372327	-2.29243	-0.204328	0.401418	0.167701	-2.39794	-4	-1.85699	-1.52578	-0.686766	-0.84588	-0.629117	-0.099524	0.041274	-0.354971	-0.744245	-1.74473	-1.45718	-0.67469	-0.256882	-0.33762	-0.758703	1.61344	1.41088	1.02754	2.72915	1.29194	1.3666	1.51795	1.38305	1.34481	1.21466	1.11703	1.08133	0.931845	0.824374	0.773299	0.635867	0.508049	0.454845	0.309224	0.194316
442	1.21035	10.51	1	1.21484	-0.393375	1.65706	0.707272	-0.320572	-2.14874	-0.103639	0.452047	0.292743	-2.25181	-4	-1.84771	-1.36754	-0.63339	-0.710411	-0.525929	-0.015383	0.083538	-0.336959	-0.70708	-1.6073	-1.04866	-0.326242	-0.12831	-0.330776	-0.756466	1.60395	1.41322	1.03914	2.76118	1.1416	1.20257	1.36584	1.23463	1.15872	0.989323	0.903736	0.872017	0.756962	0.658919	0.619292	0.462754	0.408563	0.329543	0.21811	0.149072
445	1.13012	10.23	1	1.28488	-0.362944	1.734	0.703463	0.196729	-0.948462	0.39231	0.442778	0.114311	-1.20135	-1.29243	-0.723998	-0.330404	-0.091247	-0.209715	-0.445269	-0.043687	0.071108	-0.298778	-0.680062	-1.75203	-1.66555	-0.967784	-0.261933	-0.345054	-0.777544	1.68194	1.41109	1.02138	2.76402	1.38908	1.45182	1.63582	1.52535	1.46792	1.31306	1.19332	1.12151	0.93245	0.86993	0.805371	0.649057	0.544363	0.486667	0.332438	0.25642
451	0.918107	10.36	0	1.21932	-0.395318	1.30103	0.701499	-0.248952	-2.02228	0.019407	0.483986	0.172253	-2.22185	-2.61979	-1.52433	-1.15614	-0.437113	-0.567351	-0.516413	-0.007005	0.119058	-0.273762	-0.660549	-1.66354	-1.2233	-0.509059	-0.272296	-0.405829	-0.793444	1.61351	1.4115	1.03469	2.7081	1.38963	1.44808	1.60914	1.48538	1.44977	1.32721	1.27322	1.29703	1.21591	1.172	1.16753	1.04977	0.961082	0.897496	0.705742	0.589471
454	1.01963	9.79	0	1.23223	-0.390447	1.51188	0.541841	-0.440093	-2.23657	-0.230623	0.280487	0.132772	-2.34679	-4	-2.14267	-1.46344	-0.806875	-0.738499	-0.719422	-0.207959	-0.087512	-0.479124	-0.848937	-1.75945	-1.27819	-0.55083	-0.305834	-0.45494	-0.855737	1.60885	1.41114	1.0356	2.74685	1.35066	1.43563	1.62416	1.52123	1.47942	1.32624	1.27777	1.27772	1.14138	1.02667	0.94589	0.798355	0.685955	0.64015	0.498967	0.38236
455	1.29391	9.82	1	1.4239	-0.280003	2.02531	0.642593	0.155397	-0.951947	0.294157	0.355586	0.164085	-1.19382	-1.3098	-0.776764	-0.438422	-0.17031	-0.346112	-0.501965	-0.112102	-0.026687	-0.409493	-0.776245	-1.73283	-1.19928	-0.526221	-0.299123	-0.406382	-0.807154	1.67007	1.41216	1.03337	2.83035	1.29567	1.39466	1.55848	1.42441	1.34826	1.1785	1.08949	0.997095	0.769096	0.653901	0.604637	0.497982	0.415768	0.371068	0.21936	0.105104
457	1.06184	10.34	0	1.19618	-0.400145	1.49554	0.710507	-0.379344	-2.26761	-0.143392	0.473283	0.275058	-2.26761	-4	-2.04096	-1.87943	-0.598083	-0.774432	-0.563519	-0.022322	0.107752	-0.29388	-0.662142	-1.55909	-1.05453	-0.369674	-0.181312	-0.334794	-0.737786	1.60789	1.41126	1.03708	2.74457	1.30622	1.36784	1.538	1.40759	1.35255	1.22346	1.16435	1.17637	1.11347	1.0955	1.06854	0.889968	0.779012	0.685742	0.529956	0.431364
458	0.808298	10.36	0	1.23704	-0.371961	1.46389	0.776134	-0.346595	-2.42022	0.018742	0.535079	0.29918	-2.31876	-4	-1.96257	-1.57349	-0.479385	-0.562567	-0.42435	0.063408	0.162206	-0.24527	-0.613501	-1.50585	-0.959398	-0.264481	-0.156145	-0.391688	-0.785951	1.60438	1.41415	1.04618	2.77196	1.20263	1.28507	1.45113	1.32113	1.29046	1.1811	1.12323	1.09359	0.959609	0.850092	0.827154	0.681026	0.545837	0.425581	0.21811	0.131863
459	0.823515	10.19	1	1.20548	-0.42906	1.40824	0.638619	-0.539102	-2.17393	-0.422508	0.338735	0.347076	-2.16115	-4	-4	-4	-0.806875	-1.0846	-0.827689	-0.206978	-0.02956	-0.411168	-0.734239	-1.46597	-0.851706	-0.178355	-0.144239	-0.374482	-0.74739	1.61758	1.40754	1.04994	2.79475	1.33835	1.41451	1.57281	1.42894	1.37966	1.22531	1.10853	1.0519	0.872804	0.750337	0.711807	0.562623	0.450591	0.472269	0.295567	0.265866
462	1.26203	10.51	1	1.21722	-0.422176	1.58659	0.639516	-0.230549	-1.9914	0.036349	0.364326	0.191088	-2.27572	-2.30103	-1.49621	-1.03012	-0.457299	-0.492009	-0.555799	-0.101385	-0.015338	-0.405607	-0.766496	-1.66354	-1.07727	-0.372122	-0.269298	-0.487449	-0.858237	1.6143	1.41214	1.04352	2.76791	1.17091	1.2755	1.43854	1.31585	1.27627	1.12358	1.04857	1.00108	0.885707	0.81068	0.78434	0.647274	0.551247	0.503261	0.384214	0.282547
462-R	1.26203	10.51	1	1.21722	-0.422176	1.58659	0.63822	-0.207678	-1.95468	0.026452	0.366554	0.197914	-2.25964	-2.21467	-1.451	-1.02919	-0.436519	-0.516128	-0.581367	-0.110418	-0.009661	-0.397072	-0.75995	-1.66154	-1.05899	-0.356449	-0.275151	-0.474178	-0.837734	1.61637	1.41112	1.04319	2.76791	1.17091	1.2755	1.43854	1.31584	1.27628	1.12359	1.04856	1.00108	0.8857	0.810703	0.784332	0.647285	0.551206	0.503246	0.384174	0.282622
463	0.854492	10.65	1	1.22737	-0.383751	1.48572	0.79903	-0.24504	-2.16115	0.015821	0.549739	0.360783	-2.22185	-4	-1.69037	-1.64782	-0.413976	-0.624885	-0.414201	0.07664	0.176525	-0.237022	-0.599117	-1.46218	-0.861382	-0.174444	-0.118159	-0.333857	-0.719649	1.60707	1.41371	1.04858	2.79054	1.33306	1.40526	1.5607	1.40758	1.34286	1.16037	1.01958	0.978612	0.816241	0.718317	0.707097	0.569504	0.504395	0.511512	0.374647	0.31527
464	1.0028	10.5	0	1.17522	-0.390115	1.62428	0.747785	-0.271971	-1.89963	0.010809	0.51375	0.283437	-2.02687	-4	-1.56067	-1.19791	-0.444664	-0.602755	-0.50696	0.007278	0.148016	-0.240483	-0.610834	-1.52288	-1.06803	-0.36171	-0.152366	-0.336959	-0.736127	1.6238	1.41043	1.03903	2.75263	1.09284	1.1419	1.28028	1.10559	1.05718	0.944835	0.905667	0.898281	0.795383	0.715804	0.668342	0.546131	0.456655	0.444565	0.286841	0.193655
465	0.86949	9.87	1	1.26458	-0.356519	1.67578	0.721126	-0.527536	-4	-0.462055	0.436163	0.422409	-2.95861	-4	-4	-4	-0.898597	-1.46852	-0.648784	-0.077482	0.068779	-0.34075	-0.676748	-1.43063	-0.820736	-0.114243	-0.045516	-0.29073	-0.702021	1.61401	1.4098	1.05185	2.79576	1.25722	1.33249	1.46887	1.2953	1.21015	1.04374	0.948576	0.874647	0.67604	0.567082	0.534812	0.402057	0.349879	0.326628	0.200225	0.100206
465-R	0.86949	9.87	1	1.26458	-0.356519	1.67578	0.62023	-0.445874	-2.69897	-0.394049	0.338496	0.292655	-2.60206	-4	-4	-2.11919	-0.933674	-1.04866	-0.721704	-0.148008	-0.025488	-0.447819	-0.8041	-1.62709	-0.95117	-0.228119	-0.181708	-0.407712	-0.805763	1.60275	1.41104	1.04711	2.79576	1.25722	1.33248	1.46888	1.2953	1.21016	1.04375	0.94856	0.874656	0.676053	0.567026	0.534787	0.402089	0.34986	0.326541	0.200303	0.100371
466	0.912635	10.38	1	1.23528	-0.390556	1.73957	0.667929	-0.149231	-1.89279	0.080699	0.429639	0.184407	-2.20066	-2.37675	-1.31069	-0.959398	-0.339799	-0.517412	-0.550059	-0.080086	0.058995	-0.309981	-0.681728	-1.63639	-1.28483	-0.581202	-0.268331	-0.36241	-0.748605	1.63452	1.4095	1.03158	2.7925	1.13331	1.19879	1.34928	1.19352	1.15061	1.00268	0.94846	0.966477	0.858623	0.802774	0.7809	0.620533	0.512201	0.505796	0.288973	0.109144
468	0.926143	10.25	0	1.28511	-0.328427	1.56585	0.681495	-0.419531	-2.46852	-0.158578	0.431412	0.248219	-2.4437	-4	-2.42022	-1.42136	-0.76045	-0.723538	-0.572189	-0.033952	0.065244	-0.356942	-0.73002	-1.64589	-1.05257	-0.328457	-0.182964	-0.419645	-0.835053	1.5958	1.41333	1.04252	2.83525	1.22029	1.31811	1.47571	1.33249	1.24598	1.0696	0.981732	0.924156	0.751865	0.6163	0.559736	0.399591	0.356299	0.321233	0.202826	0.100206
470	0.739752	10.6	0	1.27184	-0.336047	1.71684	0.697709	-0.16197	-1.6216	0.030235	0.478884	0.197363	-1.85078	-2.08092	-1.30103	-0.946537	-0.411616	-0.60206	-0.559721	-0.028771	0.119025	-0.270349	-0.657972	-1.67162	-1.2749	-0.540155	-0.227825	-0.343614	-0.74642	1.62635	1.40983	1.03074	2.74486	1.27697	1.37713	1.55466	1.43024	1.39025	1.24462	1.15895	1.11957	0.96939	0.886804	0.846818	0.680487	0.60656	0.541649	0.399385	0.299217
471	0.771741	10.17	1	1.23502	-0.373866	1.66087	0.729513	-0.350957	-2.26761	-0.046724	0.491614	0.264062	-2.3098	-4	-1.85699	-1.52433	-0.517412	-0.651111	-0.496754	0.009748	0.122511	-0.282579	-0.653451	-1.55752	-0.98632	-0.284665	-0.213249	-0.424928	-0.800519	1.60701	1.41276	1.04576	2.79676	1.34886	1.43308	1.57662	1.4234	1.33917	1.149	1.05472	0.991964	0.820014	0.698142	0.641804	0.483961	0.451201	0.432511	0.348954	0.33051
472	1.00482	10.41	1	1.30211	-0.338709	1.90795	0.669735	0.077876	-1.15058	0.275288	0.432649	0.115044	-1.41454	-1.48678	-0.872571	-0.471083	-0.173666	-0.357733	-0.563996	-0.093234	0.071551	-0.294821	-0.675923	-1.70996	-1.48149	-0.780415	-0.338187	-0.379656	-0.775467	1.66997	1.40872	1.02501	2.81624	1.19133	1.24262	1.3558	1.17582	1.1051	0.976852	0.909632	0.844359	0.652292	0.480212	0.420506	0.210535	0.193655	0.171239	0.026086	-0.037789
473	1.19189	9.95	1	1.29248	-0.346995	1.79934	0.613863	0.109072	-0.977984	0.237066	0.338317	0.143546	-1.20972	-1.37263	-0.829152	-0.486383	-0.257511	-0.408045	-0.522445	-0.132415	-0.040768	-0.423543	-0.79833	-1.78781	-1.5544	-0.835053	-0.261457	-0.34113	-0.783834	1.66784	1.41238	1.02458	2.72555	1.30699	1.37304	1.54247	1.42121	1.36598	1.2345	1.18021	1.17471	1.02861	0.921563	0.82961	0.664776	0.539315	0.453027	0.26773	0.157068
474	0.913906	9.71	1	1.20303	-0.39794	1.63849	0.714966	0.040761	-1.16749	0.184322	0.424081	0.318752	-1.4168	-1.52288	-0.952725	-0.590743	-0.277037	-0.494307	-0.499215	-0.048128	0.048519	-0.361211	-0.715795	-1.57512	-0.90309	-0.192127	-0.155399	-0.397506	-0.787014	1.64922	1.41229	1.04937	2.88207	1.26745	1.34087	1.48032	1.3232	1.24493	1.0778	0.989852	0.94307	0.78278	0.681241	0.625949	0.470172	0.382789	0.30719	0.184286	0.086868
475	1.06771	9.87	0	1.27554	-0.344248	1.69636	0.540179	-0.209082	-2.03621	-0.115715	0.199837	0.246031	-2.45593	-2.18046	-1.51145	-1.09745	-0.62672	-0.707301	-0.643974	-0.243212	-0.192262	-0.601886	-0.939302	-1.72816	-1.05502	-0.302422	-0.205233	-0.436638	-0.837734	1.62038	1.4123	1.04613	2.69462	1.30515	1.37797	1.52251	1.39051	1.3334	1.21263	1.15757	1.15987	1.03179	0.938567	0.898542	0.756419	0.679298	0.650909	0.55544	0.500929
476	1.53704	10.19	1	1.34203	-0.323556	1.8921	0.701438	0.244698	-0.741363	0.398044	0.468554	0.041866	-0.964971	-1.14086	-0.624519	-0.309007	-0.072527	-0.222501	-0.474566	-0.043591	0.099335	-0.248952	-0.643974	-1.78252	-1.81531	-1.23657	-0.278767	-0.376751	-0.781727	1.69469	1.40841	1.02317	2.83213	1.35319	1.39798	1.52606	1.34049	1.23456	1.0469	0.931603	0.839598	0.667675	0.569875	0.497654	0.363074	0.297917	0.250652	0.115531	0.022173
479	0.674355	9.98	0	1.15685	-0.410087	1.51322	0.704048	-0.441052	-2.10237	-0.257432	0.459257	0.302309	-2.16115	-4	-2.19382	-1.88606	-0.673869	-0.932929	-0.676542	-0.052419	0.101988	-0.304781	-0.673255	-1.54821	-0.872895	-0.16698	-0.204398	-0.448306	-0.799697	1.60393	1.40938	1.05213	2.81256	1.22694	1.29425	1.45337	1.33304	1.28735	1.1426	1.05102	1.00775	0.856124	0.778874	0.733197	0.602422	0.501059	0.475187	0.362985	0.252044
481	0.963227	9.98	1	1.19089	-0.420758	1.56585	0.653116	-0.260032	-1.95861	-0.087194	0.362784	0.282599	-2.16115	-2.42022	-1.64589	-1.27572	-0.570732	-0.650722	-0.587371	-0.105739	-0.012334	-0.423083	-0.778586	-1.61439	-0.937042	-0.222138	-0.189969	-0.429574	-0.812197	1.61016	1.41191	1.04891	2.82744	1.22272	1.28309	1.42247	1.26974	1.20431	1.01902	0.932691	0.886088	0.74911	0.660504	0.654131	0.534812	0.446789	0.430213	0.312258	0.184286
482	1.11014	10.33	0	1.33345	-0.326705	1.79239	0.692635	-0.225191	-1.9393	0.079651	0.489044	0.055684	-2.14874	-2.3279	-1.48413	-1.06753	-0.413525	-0.458296	-0.463947	0.021396	0.121658	-0.274578	-0.674484	-1.79317	-1.63639	-0.924453	-0.35566	-0.413413	-0.819014	1.60451	1.41348	1.02557	2.80401	1.30535	1.37636	1.53157	1.3824	1.32482	1.18171	1.08013	0.973787	0.745224	0.607965	0.582767	0.453391	0.387051	0.389166	0.22617	0.146866
483	1.12745	10.54	0	1.22115	-0.381065	1.47567	0.568601	-0.389021	-2.0655	-0.170439	0.27538	0.202243	-2.21467	-3.09691	-1.93554	-1.27003	-0.742082	-0.660151	-0.735654	-0.220548	-0.096313	-0.479516	-0.832092	-1.67162	-1.09098	-0.370692	-0.226067	-0.472757	-0.863914	1.61307	1.41005	1.0434	2.85118	1.24459	1.31824	1.45958	1.31997	1.25957	1.13181	1.06973	1.05083	0.876747	0.801347	0.783248	0.663936	0.5864	0.584048	0.408664	0.282547
484	1.01927	10	0	1.18554	-0.397308	1.39794	0.731774	-0.366734	-2.12494	-0.149599	0.492341	0.296116	-2.18046	-4	-2.04096	-1.72584	-0.616723	-0.763715	-0.561616	0.004321	0.130462	-0.282912	-0.657775	-1.56864	-0.937418	-0.230623	-0.163613	-0.388808	-0.773658	1.59851	1.41141	1.04603	2.76032	1.34055	1.39314	1.54764	1.41232	1.36793	1.23777	1.19095	1.17205	1.07096	1.0426	1.05849	0.948712	0.91234	0.88303	0.717855	0.581052
485	1.02995	10.37	0	1.13577	-0.418834	1.47422	0.642128	-0.090177	-1.32883	0.071072	0.391341	0.174728	-1.54363	-1.7122	-1.16494	-0.77083	-0.416008	-0.517555	-0.603801	-0.100398	0.030681	-0.368049	-0.753994	-1.73755	-1.19314	-0.455188	-0.271971	-0.412177	-0.811072	1.63203	1.41073	1.0352	2.81675	1.22432	1.3079	1.45361	1.3052	1.24061	1.10291	1.02492	1.03064	0.917955	0.859338	0.811479	0.664329	0.584385	0.588405	0.47574	0.396697
486	0.731578	10.68	1	1.21299	-0.427392	1.63448	0.575984	-0.268572	-1.97881	-0.135015	0.271702	0.226574	-2.23657	-2.284	-1.64589	-1.22185	-0.621057	-0.664943	-0.693361	-0.203703	-0.103529	-0.50307	-0.855115	-1.69037	-1.01323	-0.299642	-0.24726	-0.458546	-0.836839	1.61154	1.41071	1.04497	2.81697	1.19259	1.2299	1.37588	1.22247	1.1541	0.999897	0.897365	0.854884	0.694814	0.604637	0.597904	0.462754	0.393366	0.37978	0.279297	0.247155
487	0.881975	10.35	0	1.16495	-0.426893	1.29666	0.55956	-0.298605	-1.87943	-0.181708	0.292987	0.175686	-2.10237	-2.3098	-1.6216	-1.27409	-0.641684	-0.763463	-0.721704	-0.207188	-0.072424	-0.465847	-0.835053	-1.73518	-1.14509	-0.42412	-0.308476	-0.436519	-0.81673	1.61651	1.41023	1.0384	2.75573	1.07706	1.15744	1.31556	1.20321	1.17818	1.07848	1.03853	1.05521	0.963	0.921397	0.930977	0.811798	0.768597	0.762178	0.619499	0.535364
488	0.864263	9.8	0	1.18724	-0.393344	1.38202	0.665356	-0.351542	-2.29243	-0.187822	0.415524	0.253411	-2.39794	-2.74473	-1.9431	-1.69465	-0.620151	-0.783834	-0.637895	-0.077586	0.052886	-0.353106	-0.728856	-1.63451	-0.938548	-0.216597	-0.247567	-0.482804	-0.83062	1.60266	1.41034	1.0505	2.77282	1.28087	1.37745	1.55081	1.40933	1.36204	1.22284	1.14115	1.10078	0.940943	0.867411	0.834935	0.727193	0.682532	0.659373	0.57678	0.533905
492	0.939326	10.14	0	1.1827	-0.396038	1.31597	0.603502	-0.295592	-1.87943	-0.158891	0.335558	0.214287	-2.08092	-2.35655	-1.66154	-1.27327	-0.638839	-0.734004	-0.679438	-0.152551	-0.031097	-0.433563	-0.800794	-1.69037	-1.06753	-0.354676	-0.255316	-0.429574	-0.815309	1.61112	1.4107	1.04097	2.77157	1.1914	1.28033	1.44486	1.32247	1.29268	1.17582	1.07476	1.02589	0.854595	0.780557	0.744107	0.655504	0.56876	0.561158	0.419326	0.319255
493	0.777043	10.24	0	1.19975	-0.374702	1.41162	0.549224	-0.291069	-2.02228	-0.203426	0.319938	0.122511	-2.30103	-2.25964	-1.59007	-1.18977	-0.653647	-0.844057	-0.751781	-0.193616	-0.034987	-0.428058	-0.821023	-1.84466	-1.37572	-0.583193	-0.330683	-0.416574	-0.808829	1.6179	1.40957	1.03215	2.78894	1.25945	1.31975	1.49106	1.37085	1.34425	1.22036	1.1288	1.07407	0.917581	0.806664	0.772426	0.667008	0.60873	0.596859	0.496666	0.39043
494	1.06795	10.01	0	1.23274	-0.368082	1.35411	0.622204	-0.117589	-1.52871	0.002857	0.343802	0.249321	-1.7986	-1.84466	-1.2204	-0.828274	-0.429224	-0.650334	-0.695079	-0.172114	-0.020133	-0.407268	-0.769551	-1.65169	-1.01863	-0.28735	-0.228339	-0.427709	-0.799697	1.63694	1.40877	1.04457	2.82378	1.30811	1.37723	1.54492	1.41984	1.34677	1.169	1.07823	1.02861	0.904509	0.841091	0.805048	0.711405	0.660956	0.656646	0.545248	0.459536
495	1.08636	10.21	1	1.2907	-0.341333	1.77085	0.579463	-0.00209	-1.23657	0.122314	0.322922	0.13373	-1.48945	-1.57512	-0.998266	-0.611011	-0.329476	-0.516413	-0.693789	-0.207748	-0.034845	-0.407157	-0.789147	-1.79317	-1.42366	-0.656001	-0.304869	-0.37479	-0.775985	1.65615	1.40837	1.02786	2.80338	1.22185	1.29025	1.4385	1.29614	1.26177	1.12229	1.09509	1.11648	0.950434	0.770326	0.642512	0.451933	0.331476	0.279297	0.117902	0.042332
498	0.791747	10.65	0	1.37621	-0.287522	1.91328	0.676529	-0.174899	-1.64782	0.05945	0.463818	0.133092	-1.87943	-2.05061	-1.30277	-0.899974	-0.380176	-0.544698	-0.590574	-0.049392	0.105135	-0.278025	-0.666351	-1.69037	-1.29585	-0.5867	-0.331707	-0.420102	-0.796967	1.62723	1.40952	1.03167	2.74658	1.12788	1.18658	1.34909	1.22352	1.16598	1.04411	0.970922	0.915952	0.756056	0.705742	0.645095	0.470172	0.381931	0.372386	0.24949	0.17678
499	0.908056	9.99	1	1.20112	-0.385395	1.71684	0.696758	-0.396639	-2.07058	-0.170568	0.462173	0.261072	-2.1549	-4	-1.92082	-1.6073	-0.590236	-0.793174	-0.649364	-0.054285	0.10329	-0.291919	-0.66314	-1.56384	-0.962972	-0.26568	-0.226872	-0.428874	-0.787546	1.60928	1.40917	1.04571	2.79615	1.26622	1.27805	1.3784	1.22135	1.19537	1.03875	0.95055	0.915324	0.733923	0.633949	0.605151	0.482942	0.403284	0.387475	0.235288	0.158506
500	1.23222	10.61	0	1.43249	-0.214457	2.05423	0.665102	-0.15814	-1.50446	0.014268	0.463131	0.127396	-1.72354	-1.93554	-1.25493	-0.929593	-0.413638	-0.614751	-0.612966	-0.060331	0.108599	-0.272784	-0.670806	-1.74473	-1.46218	-0.704213	-0.305922	-0.361211	-0.754487	1.62984	1.40858	1.02676	2.75753	1.20451	1.30438	1.48484	1.36083	1.31019	1.20612	1.14856	1.07841	0.841687	0.663656	0.553421	0.3737	0.223088	0.141674	0.034762	-0.119459
501	1.27733	10.55	0	1.40157	-0.262776	2.06183	0.601745	-0.110923	-1.29843	-0.023008	0.340761	0.190332	-1.52578	-1.67985	-1.16431	-0.805208	-0.511308	-0.66615	-0.67305	-0.150765	-0.021637	-0.422853	-0.802719	-1.76195	-1.16494	-0.430041	-0.240483	-0.407379	-0.811072	1.62941	1.41039	1.03698	2.81385	1.23469	1.29787	1.45579	1.31251	1.27372	1.13642	1.0588	1.04299	0.906566	0.784991	0.738479	0.560874	0.463822	0.417748	0.293731	0.207339
502	0.504655	9.8	1	1.21032	-0.369415	1.59329	0.622546	-0.206	-1.9101	-0.093019	0.402244	0.165867	-2.16749	-2.25181	-1.45346	-1.15989	-0.515131	-0.764724	-0.620332	-0.101494	0.043205	-0.352324	-0.746904	-1.77989	-1.38828	-0.600499	-0.279427	-0.346691	-0.752272	1.62202	1.41028	1.02883	2.7068	1.19552	1.26945	1.4381	1.29465	1.23356	1.07958	1.00682	0.946125	0.755875	0.622387	0.537819	0.392599	0.276845	0.257945	0.116718	0.040295
505	0.987269	10.24	1	1.21032	-0.375625	1.617	0.551169	-0.344381	-2.37675	-0.211549	0.267969	0.180613	-2.60206	-2.69897	-1.95078	-1.51713	-0.768021	-0.744245	-0.647432	-0.188023	-0.108686	-0.519275	-0.888401	-1.78252	-1.17522	-0.424466	-0.257039	-0.440452	-0.844664	1.60564	1.41251	1.03989	2.75723	1.31363	1.354	1.48922	1.31795	1.2078	1.03208	0.929703	0.826615	0.676694	0.581684	0.495621	0.390641	0.311754	0.324511	0.20862	0.119476
506	0.955228	10.9	0	1.19756	-0.38214	1.54282	0.526262	-0.422049	-2.31876	-0.539553	0.173274	0.304383	-2.49485	-2.82391	-2.45593	-1.85699	-0.977984	-1.13077	-1.00087	-0.356745	-0.192059	-0.592269	-0.914709	-1.61798	-0.846185	-0.125286	-0.203564	-0.507938	-0.853252	1.61211	1.40784	1.05759	2.81063	1.26047	1.3489	1.50639	1.39479	1.36916	1.25359	1.13566	1.01143	0.818446	0.72948	0.657746	0.472675	0.418669	0.387686	0.185637	0.110215
507	0.983111	9.81	1	1.17811	-0.369659	1.46687	0.651637	-0.238824	-1.59007	-0.133713	0.365918	0.303153	-1.8041	-2.02228	-1.43771	-1.05552	-0.570732	-0.758205	-0.742802	-0.151134	0.005181	-0.393619	-0.748119	-1.5784	-0.868381	-0.158891	-0.186552	-0.451488	-0.807433	1.62022	1.40839	1.05284	2.75715	1.25065	1.33244	1.48925	1.34886	1.29792	1.14406	1.04355	0.999172	0.854595	0.735257	0.697727	0.510928	0.431747	0.385776	0.255847	0.171239
509	1.01016	10.59	0	1.21775	-0.363059	1.50379	0.713037	-0.120675	-1.4437	0.037148	0.473779	0.25715	-1.66354	-1.87615	-1.23284	-0.921181	-0.432151	-0.639975	-0.489723	-0.003051	0.107244	-0.305395	-0.688034	-1.64975	-1.09528	-0.360414	-0.182302	-0.350276	-0.75995	1.62443	1.41295	1.03841	2.78055	1.21686	1.25768	1.39967	1.25331	1.19721	1.04598	0.954817	0.870627	0.698556	0.595811	0.552552	0.405322	0.33912	0.313264	0.200877	0.131099
510	1.16175	10.28	0	1.22763	-0.373552	1.42975	0.643245	0.172749	-0.866461	0.301833	0.372912	0.118959	-1.10347	-1.24412	-0.727694	-0.401757	-0.184887	-0.342275	-0.47847	-0.087034	-0.008641	-0.394479	-0.772885	-1.80967	-1.4045	-0.790217	-0.296365	-0.367037	-0.795609	1.66995	1.41296	1.02569	2.77161	1.26951	1.30872	1.45781	1.31452	1.26075	1.12331	1.02948	0.962775	0.837949	0.747634	0.712008	0.563425	0.473661	0.37501	0.198919	0.045137
511	0.951532	9.86	0	1.18156	-0.38311	1.4216	0.550436	-0.398701	-2.3098	-0.330125	0.263399	0.235629	-2.4437	-4	-2.03621	-1.55909	-0.805486	-0.936291	-0.821887	-0.262728	-0.100891	-0.485319	-0.838932	-1.66354	-1.0716	-0.340274	-0.225118	-0.418164	-0.806597	1.61855	1.40874	1.04254	2.65715	1.23275	1.30407	1.47946	1.33574	1.29257	1.15476	1.03179	0.969261	0.802448	0.688293	0.664329	0.585998	0.515053	0.462754	0.333399	0.264368
512	0.954551	10.21	0	1.24005	-0.351796	1.5611	0.548979	-0.390086	-2.284	-0.338282	0.263281	0.234593	-2.4437	-4	-2.00436	-1.54061	-0.81051	-0.946154	-0.827689	-0.262648	-0.099688	-0.485984	-0.841939	-1.67366	-1.0752	-0.340464	-0.224972	-0.415669	-0.805208	1.61802	1.40868	1.04226	2.7725	1.26019	1.35589	1.51277	1.37067	1.29958	1.14973	1.07188	1.055	0.927957	0.886625	0.872711	0.747819	0.636345	0.60771	0.464177	0.361728
513	1.00194	10.36	0	1.21617	-0.371068	1.45637	0.588361	-0.039482	-1.51428	0.118794	0.286883	0.196618	-1.82974	-1.77989	-1.11919	-0.718285	-0.333482	-0.490932	-0.602408	-0.193684	-0.09415	-0.474566	-0.826522	-1.70774	-1.17914	-0.459921	-0.287771	-0.404394	-0.801068	1.64458	1.41103	1.03582	2.76541	1.16619	1.2878	1.50073	1.43056	1.39558	1.25573	1.12128	1.029	0.837799	0.758768	0.787022	0.701033	0.652062	0.669007	0.574031	0.471222
514	0.804821	10.36	0	1.20112	-0.405455	1.37291	0.592421	0.106667	-0.974694	0.211681	0.269723	0.239425	-1.21538	-1.35952	-0.811634	-0.432151	-0.260982	-0.484259	-0.688458	-0.259874	-0.097671	-0.476774	-0.819587	-1.65365	-1.10237	-0.404283	-0.235002	-0.36734	-0.780154	1.68206	1.40929	1.03545	2.764	1.23631	1.3236	1.50589	1.41497	1.41278	1.28652	1.15901	1.05481	0.841836	0.768744	0.796045	0.699796	0.679082	0.710802	0.602577	0.503531
515	1.04873	10.47	1	1.13609	-0.416825	1.51587	0.682533	0.094541	-0.94577	0.216007	0.4185	0.242492	-1.17587	-1.35853	-0.811916	-0.481749	-0.245193	-0.496345	-0.567191	-0.094312	0.050921	-0.331894	-0.698319	-1.61798	-1.08619	-0.397181	-0.204189	-0.368455	-0.770318	1.67202	1.40988	1.03767	2.77978	1.22862	1.29682	1.43888	1.29953	1.23667	1.07563	0.977397	0.911158	0.728547	0.64015	0.585729	0.424026	0.354474	0.310744	0.154902	0.066947
516	0.909656	10.03	1	1.19921	-0.386882	1.52634	0.673841	-0.251579	-1.76955	-0.069764	0.436051	0.244228	-1.97881	-2.34679	-1.45967	-1.0575	-0.504456	-0.715795	-0.660549	-0.09023	0.078348	-0.308742	-0.683401	-1.60906	-1.06753	-0.341893	-0.21524	-0.396964	-0.777284	1.62635	1.40848	1.04087	2.71176	1.25933	1.33431	1.49571	1.37427	1.32658	1.1984	1.13437	1.11355	1.02648	0.940232	0.914696	0.746894	0.587069	0.477466	0.303607	0.205411
517	0.896306	10.2	0	1.22011	-0.368485	1.36549	0.626874	-0.18809	-1.51856	-0.139842	0.358411	0.259211	-1.72584	-1.97062	-1.40012	-1.11238	-0.671824	-0.864231	-0.571703	-0.097019	-0.012557	-0.444543	-0.820736	-1.72816	-1.12843	-0.368861	-0.171985	-0.345727	-0.780154	1.61732	1.41371	1.03823	2.75054	1.35804	1.4306	1.58883	1.44474	1.38106	1.21924	1.11663	1.08547	0.938548	0.847847	0.820092	0.688222	0.586712	0.548526	0.431364	0.377185
518	1.05266	10.24	1	1.28511	-0.353456	1.93197	0.616423	-0.190171	-1.57675	-0.00904	0.367486	0.142608	-1.77989	-1.97881	-1.39903	-0.997402	-0.529737	-0.564315	-0.568797	-0.095771	-0.000957	-0.409381	-0.796152	-1.78781	-1.30804	-0.567993	-0.290052	-0.407712	-0.821311	1.61503	1.41286	1.03221	2.83723	1.16101	1.21073	1.3412	1.19259	1.11743	0.96915	0.883932	0.859624	0.782609	0.726223	0.694605	0.538119	0.45557	0.401236	0.234083	0.159939
519	1.1515	10.42	1	1.25479	-0.39427	1.97635	0.689149	-0.150581	-1.67162	0.05446	0.463086	0.182671	-1.92812	-2.04576	-1.30277	-0.904831	-0.428524	-0.562725	-0.509761	-0.01669	0.096979	-0.301986	-0.691222	-1.72354	-1.35753	-0.599635	-0.226799	-0.353302	-0.776504	1.62116	1.41211	1.02979	2.84584	1.14123	1.19649	1.30371	1.10681	0.998965	0.846278	0.732777	0.668342	0.496666	0.408159	0.365755	0.196295	0.137927	0.124939	0.036667	-0.025554
520	1.20739	10.35	1	1.42111	-0.238325	2.15412	0.704468	0.069816	-1.09044	0.270656	0.492453	0.074085	-1.33068	-1.46344	-0.873544	-0.523603	-0.167108	-0.356646	-0.51159	-0.021454	0.130205	-0.240559	-0.631341	-1.7122	-1.48017	-0.877129	-0.403403	-0.394049	-0.773916	1.65911	1.40929	1.0238	2.85188	1.21886	1.27772	1.43247	1.30927	1.28732	1.12564	0.933656	0.7797	0.570432	0.448633	0.396282	0.244807	0.115531	0.065171	-0.076707	-0.225309
521	0.904295	10.56	1	1.14675	-0.426525	1.32428	0.65271	-0.108351	-1.29073	0.015904	0.420352	0.194153	-1.50307	-1.75945	-1.14935	-0.811634	-0.454569	-0.659358	-0.613144	-0.088683	0.062055	-0.333014	-0.718967	-1.70553	-1.32514	-0.601019	-0.236947	-0.320118	-0.743282	1.63711	1.41021	1.02709	2.79792	1.28352	1.3385	1.45405	1.27591	1.17705	0.98773	0.892625	0.840942	0.684888	0.609239	0.55745	0.421682	0.340539	0.316769	0.149805	0.096082
522	1.0746	10.67	0	1.33726	-0.317615	1.92064	0.749296	-0.25096	-1.79317	0.050882	0.55944	0.148911	-1.95468	-2.60206	-1.44612	-1.11238	-0.37479	-0.551294	-0.512014	0.044501	0.202461	-0.181972	-0.576754	-1.62893	-1.31426	-0.617263	-0.294992	-0.379864	-0.756962	1.61785	1.40948	1.03004	2.85635	1.23045	1.27449	1.3898	1.22586	1.14878	1.00021	0.932812	0.888099	0.733159	0.640623	0.586534	0.440459	0.405728	0.384072	0.26493	0.184286
523	0.938586	10.34	0	1.1959	-0.396823	1.32634	0.622359	-0.218245	-2.19382	-0.083546	0.36929	0.222586	-2.56864	-2.39794	-1.50446	-1.13136	-0.496891	-0.702458	-0.67305	-0.146119	0.00668	-0.377579	-0.752272	-1.68194	-1.11861	-0.368049	-0.244278	-0.402744	-0.779892	1.62468	1.40875	1.04014	2.87208	1.11948	1.1955	1.34909	1.21573	1.1798	1.07118	0.975432	0.896841	0.740175	0.646264	0.603351	0.521947	0.471571	0.45557	0.312258	0.256992
524	1.16973	9.79	0	1.447	-0.227915	2.03019	0.695945	0.083108	-1.04335	0.260477	0.490225	0.073902	-1.284	-1.41908	-0.841035	-0.484921	-0.178355	-0.400008	-0.552842	-0.035882	0.133251	-0.237772	-0.632271	-1.74232	-1.63451	-1.01412	-0.384997	-0.36633	-0.762708	1.66554	1.40849	1.0207	2.84603	1.17616	1.24439	1.40654	1.28195	1.21786	1.08202	1.00062	0.944952	0.751316	0.581684	0.463466	0.231664	0.093588	0.008194	-0.112704	-0.187087
525	0.852117	9.8	0	1.26174	-0.359145	1.69636	0.613525	-0.279758	-1.93181	-0.13638	0.335779	0.24	-2.16115	-2.3098	-1.61261	-1.16558	-0.591421	-0.681102	-0.742321	-0.176591	-0.027566	-0.413863	-0.776245	-1.65169	-0.996539	-0.278354	-0.224462	-0.450997	-0.817585	1.61518	1.40839	1.04582	2.78515	1.30232	1.349	1.49043	1.32945	1.26504	1.0955	0.99438	0.935699	0.791891	0.695231	0.683604	0.534812	0.514105	0.504179	0.40735	0.340539
526	0.851136	10.4	1	1.24502	-0.388008	1.84136	0.633074	-0.226872	-1.74232	-0.046482	0.357992	0.244302	-1.95468	-2.25964	-1.45593	-1.09528	-0.4786	-0.617083	-0.672437	-0.159706	-0.00975	-0.388383	-0.745694	-1.5986	-0.990974	-0.287603	-0.244278	-0.442252	-0.801618	1.62653	1.40874	1.04533	2.8032	1.28641	1.30602	1.43369	1.27173	1.19385	1.03979	0.904896	0.847308	0.704722	0.645563	0.64015	0.515369	0.465949	0.410576	0.232875	0.132626
529	0.647392	10.77	1	1.20602	-0.357702	1.61805	0.686699	-0.401538	-4	-0.116112	0.440137	0.237267	-3.1549	-4	-2.88606	-1.69897	-0.73969	-0.67469	-0.480434	-0.007712	0.066251	-0.356449	-0.734004	-1.67572	-1.24565	-0.493495	-0.148619	-0.336488	-0.784362	1.59644	1.41529	1.03387	2.75101	1.08059	1.14965	1.30457	1.19351	1.17343	1.08388	1.05574	1.08656	0.976707	0.873934	0.776742	0.596292	0.477121	0.420506	0.283804	0.225453
531	0.850328	9.84	0	1.2982	-0.283131	1.80277	0.660761	-0.380489	-2.50864	-0.118672	0.417804	0.201561	-2.52288	-4	-2.07572	-1.5376	-0.655019	-0.67469	-0.546529	-0.047595	0.048092	-0.364114	-0.742082	-1.68403	-1.13847	-0.413413	-0.238072	-0.423083	-0.82333	1.59965	1.41334	1.03939	2.75595	1.31732	1.37195	1.55397	1.44642	1.43442	1.35807	1.33992	1.32148	1.13566	0.96176	0.878768	0.686806	0.576506	0.529345	0.331957	0.22984
532	1.22075	9.89	1	1.25624	-0.329702	1.82737	0.533136	-0.077846	-1.13966	0.036469	0.246548	0.125839	-1.35556	-1.56864	-1.05998	-0.725611	-0.493224	-0.594142	-0.654626	-0.228633	-0.132002	-0.517698	-0.883724	-1.79317	-1.30452	-0.577903	-0.301378	-0.456677	-0.866461	1.64354	1.412	1.03585	2.81051	1.31552	1.36002	1.4913	1.29083	1.18469	1.0256	0.936657	0.924894	0.769448	0.689351	0.642982	0.510928	0.500276	0.473313	0.36842	0.289504
533	1.2087	10	0	1.2222	-0.320156	1.48287	0.511322	-0.500176	-2.67778	-0.487182	0.292588	0.109477	-2.65758	-4	-2.56864	-2.26761	-1.01055	-1.16558	-0.809108	-0.232028	-0.060131	-0.451242	-0.84436	-1.85387	-1.62709	-0.775985	-0.314169	-0.372737	-0.787014	1.61226	1.40966	1.02706	2.76502	1.30356	1.3435	1.50119	1.36709	1.33508	1.24392	1.20843	1.21805	1.05998	0.936298	0.906694	0.760387	0.665	0.581684	0.403692	0.266052
534	1.1898	9.71	0	1.32449	-0.282598	1.7364	0.610586	0.142702	-0.766496	0.244722	0.375481	0.058502	-0.975514	-1.21254	-0.719194	-0.40927	-0.275396	-0.42678	-0.580044	-0.134778	0.012247	-0.359618	-0.756218	-1.83268	-2.18046	-1.59007	-0.290306	-0.348044	-0.793714	1.68361	1.41064	1.01974	2.77846	1.3536	1.41042	1.57146	1.43684	1.4	1.30458	1.25418	1.18772	1.00268	0.864596	0.81766	0.69146	0.570154	0.535415	0.37978	0.270512
536	1.0021	10.01	0	1.26951	-0.349922	1.35793	0.545876	-0.093234	-1.57025	0.06487	0.247924	0.1344	-1.88606	-1.79049	-1.20412	-0.771856	-0.465593	-0.521434	-0.565431	-0.185419	-0.136915	-0.543938	-0.917215	-1.8962	-1.42946	-0.603626	-0.290391	-0.42159	-0.852942	1.63094	1.41387	1.03322	2.76829	1.22684	1.30284	1.48386	1.35493	1.33065	1.2339	1.20003	1.23984	1.19319	1.19013	1.21817	1.10307	0.983777	0.872572	0.685528	0.527814
537	0.920541	9.86	0	1.24005	-0.373499	1.5977	0.669215	-0.241845	-2.35655	-0.080138	0.43683	0.209005	-2.63827	-2.67778	-1.64017	-1.28567	-0.588212	-0.704213	-0.509059	-0.026041	0.069705	-0.34592	-0.740167	-1.77469	-1.34775	-0.537303	-0.191047	-0.325966	-0.761201	1.60675	1.41346	1.03102	2.74686	1.2974	1.36182	1.54351	1.42589	1.38735	1.23733	1.15098	1.09575	0.942126	0.860053	0.826075	0.698763	0.627171	0.602835	0.469822	0.378052
539	1.25168	9.86	1	1.23426	-0.344528	1.78175	0.599894	-0.234779	-1.88941	-0.042153	0.315823	0.203087	-2.14267	-2.26761	-1.51145	-1.02457	-0.571865	-0.595508	-0.608712	-0.151749	-0.058886	-0.460046	-0.823909	-1.7167	-1.17263	-0.430041	-0.234034	-0.412738	-0.824778	1.61867	1.41211	1.03822	2.7848	1.26886	1.33906	1.48541	1.34281	1.2828	1.13469	1.05584	1.03387	0.896097	0.839199	0.780957	0.641529	0.556637	0.503639	0.345156	0.238882
540	0.947318	9.83	1	1.20303	-0.379038	1.5977	0.626638	-0.111821	-1.51428	0.087213	0.364476	0.147924	-1.76955	-1.84771	-1.23136	-0.815309	-0.449894	-0.479516	-0.501552	-0.081445	-0.01296	-0.418619	-0.801893	-1.81531	-1.44612	-0.657775	-0.252278	-0.380281	-0.819587	1.62394	1.41412	1.03005	2.81055	1.05372	1.09533	1.22972	1.07249	0.989746	0.825148	0.742613	0.68339	0.532087	0.443449	0.365755	0.213075	0.114738	0.032849	-0.18868	-0.193497
541	1.06282	9.83	1	1.22011	-0.392404	1.62531	0.613641	-0.148864	-1.44612	0.04159	0.345922	0.185259	-1.68194	-1.86967	-1.22403	-0.786482	-0.479385	-0.560194	-0.611721	-0.145148	-0.022688	-0.413525	-0.78199	-1.70553	-1.25885	-0.518701	-0.24657	-0.398483	-0.817015	1.63593	1.41135	1.03432	2.82054	1.20308	1.27107	1.40901	1.24179	1.18839	1.0413	0.965582	0.90976	0.767862	0.638489	0.605408	0.462398	0.352642	0.298437	0.175401	0.117113
542	1.28344	10.25	1	1.38934	-0.255619	2.15229	0.614845	0.191367	-0.952725	0.343448	0.31597	0.115311	-1.21396	-1.27327	-0.731656	-0.353204	-0.129362	-0.28929	-0.51159	-0.147764	-0.066766	-0.44539	-0.811072	-1.81248	-1.3851	-0.716247	-0.342562	-0.399354	-0.814458	1.67912	1.41221	1.0269	2.75042	1.17423	1.23372	1.39806	1.31246	1.33229	1.28255	1.23245	1.19067	1.00134	0.836143	0.767509	0.593708	0.502232	0.471571	0.303607	0.194977
545	1.07352	10.08	0	1.32919	-0.302799	1.88366	0.641196	-0.325139	-2.65758	-0.089269	0.403841	0.170702	-2.76955	-4	-1.82974	-1.41117	-0.587876	-0.645699	-0.560983	-0.072835	0.03519	-0.363813	-0.746904	-1.72584	-1.25727	-0.508078	-0.258218	-0.405939	-0.806597	1.60721	1.41219	1.03561	2.72338	1.2547	1.33555	1.52216	1.42825	1.40755	1.31039	1.2415	1.13664	0.915576	0.758948	0.643688	0.469471	0.354017	0.31527	0.162081	0.037616
546	1.17745	9.81	0	1.2388	-0.376178	1.53275	0.6089	-0.244964	-1.95078	-0.062382	0.315214	0.231317	-2.20761	-2.30103	-1.57187	-1.09909	-0.590067	-0.620151	-0.595851	-0.143997	-0.062081	-0.472112	-0.830326	-1.69037	-1.07007	-0.333014	-0.216597	-0.432856	-0.834459	1.61511	1.41265	1.0435	2.83118	1.1418	1.22199	1.38635	1.24318	1.1723	1.04986	0.977851	0.970941	0.873773	0.760087	0.736618	0.587649	0.500221	0.48706	0.347872	0.271713
549	0.838082	10.09	1	1.22063	-0.378299	1.56348	0.622546	-0.014978	-1.22915	0.13805	0.378107	0.136499	-1.48545	-1.56864	-0.994819	-0.599635	-0.332267	-0.525201	-0.603626	-0.121306	0.016365	-0.375821	-0.759201	-1.77989	-1.36653	-0.633951	-0.326334	-0.392116	-0.800794	1.64896	1.41087	1.02886	2.79173	1.23342	1.30211	1.45829	1.31785	1.27083	1.13354	1.05487	1.00532	0.868252	0.770852	0.71293	0.542825	0.422699	0.377185	0.202307	0.060698
550	0.950343	9.8	1	1.15957	-0.409059	1.50515	0.632376	0.007236	-1.32606	0.166549	0.327379	0.221206	-1.60906	-1.58503	-1.03198	-0.634512	-0.305658	-0.449894	-0.537602	-0.120617	-0.054088	-0.465466	-0.822464	-1.7122	-1.01954	-0.304256	-0.270835	-0.466101	-0.848324	1.63839	1.41312	1.04421	2.75039	1.32702	1.38857	1.54743	1.42629	1.39813	1.29213	1.23158	1.18089	1.00801	0.885236	0.808811	0.6119	0.498693	0.456113	0.324511	0.261923
551	0.708364	9.87	0	1.19368	-0.41052	1.45025	0.613599	-0.357338	-4	-0.200315	0.361784	0.194681	-4	-4	-2.26761	-1.54668	-0.800519	-0.755723	-0.573977	-0.089269	-0.006784	-0.431329	-0.820161	-1.81531	-1.29243	-0.487449	-0.20621	-0.375615	-0.810229	1.59816	1.41363	1.03489	2.68474	1.27913	1.36155	1.53206	1.42484	1.38891	1.25984	1.18293	1.1445	0.996261	0.905282	0.871184	0.727193	0.636583	0.610762	0.492694	0.41298
553	1.29573	10.19	1	1.27898	-0.34958	1.89098	0.611309	-0.043207	-1.16877	0.109646	0.371714	0.113776	-1.41005	-1.54821	-0.993962	-0.657775	-0.33395	-0.535212	-0.661344	-0.15138	0.008089	-0.361112	-0.73969	-1.73283	-1.23433	-0.551294	-0.368252	-0.464959	-0.826231	1.64763	1.40881	1.03513	2.8203	1.20593	1.27881	1.45785	1.33393	1.31562	1.24897	1.21711	1.17138	0.934378	0.717195	0.624969	0.410978	0.326141	0.252391	0.18631	0.106725
554	1.28624	10.7	1	1.31175	-0.363291	1.9248	0.608141	0.083144	-1.06148	0.2464	0.305115	0.154059	-1.30016	-1.41341	-0.880085	-0.490126	-0.235376	-0.34727	-0.585528	-0.177048	-0.068695	-0.452471	-0.814458	-1.72816	-1.16494	-0.479385	-0.322941	-0.440333	-0.831797	1.66136	1.41107	1.03461	2.76486	1.30191	1.37335	1.52999	1.40353	1.35557	1.22654	1.14175	1.09848	0.904381	0.797696	0.731051	0.547892	0.432893	0.384072	0.269402	0.169142
556	1.30746	10.09	0	1.31973	-0.318891	1.80072	0.621363	-0.07443	-1.4389	0.109612	0.372654	0.153449	-1.7167	-1.74473	-1.10958	-0.680478	-0.347464	-0.521578	-0.638461	-0.142487	0.011782	-0.369776	-0.74739	-1.72816	-1.27654	-0.529002	-0.315065	-0.423313	-0.809108	1.64565	1.4096	1.03368	2.69011	1.39289	1.44374	1.6225	1.52558	1.52802	1.36351	1.16871	1.00133	0.788286	0.669007	0.628673	0.466126	0.383217	0.35592	0.18799	0.120391
557	1.02731	9.93	1	1.14983	-0.415742	1.42975	0.716104	-0.15658	-2.13077	0.096284	0.450357	0.242218	-2.49485	-2.13077	-1.46092	-1.02965	-0.401538	-0.462307	-0.42159	0.02032	0.071035	-0.358823	-0.734004	-1.67366	-0.98464	-0.260032	-0.237321	-0.468138	-0.851397	1.60142	1.41621	1.04741	2.77311	1.17443	1.22838	1.36913	1.22666	1.17932	1.06766	0.952285	0.863606	0.651832	0.492361	0.395451	0.219983	0.109948	0.119476	-0.059768	-0.116744
558	0.795895	10.66	0	1.19921	-0.441413	1.35603	0.653184	-0.250573	-2.02687	-0.086292	0.398131	0.236688	-2.25964	-2.35655	-1.59517	-1.16431	-0.577739	-0.689944	-0.588212	-0.08087	0.032659	-0.376441	-0.755475	-1.6968	-1.09474	-0.339989	-0.206489	-0.401866	-0.803547	1.61257	1.41167	1.04155	2.78798	1.41569	1.46961	1.62907	1.48609	1.44753	1.31125	1.18813	1.08261	0.87986	0.772426	0.754421	0.640387	0.60592	0.594498	0.513471	0.449001
559	0.811557	9.82	0	1.33143	-0.283867	1.72997	0.717163	0.073315	-1.39686	0.258014	0.480611	0.17196	-1.70774	-1.61618	-0.972243	-0.594142	-0.179733	-0.350179	-0.44855	-8.7e-05	0.112404	-0.273925	-0.66615	-1.76195	-1.42597	-0.643974	-0.246264	-0.323306	-0.733768	1.64526	1.41097	1.02591	2.75446	1.3868	1.45089	1.63147	1.51753	1.47825	1.32985	1.22091	1.15144	0.94187	0.830553	0.768597	0.602663	0.502503	0.453148	0.300426	0.223294
560	0.870978	9.9	1	1.18837	-0.400015	1.51055	0.560301	-0.2656	-2.50864	-0.22959	0.309353	0.175483	-2.92082	-2.67778	-1.72584	-1.57675	-0.636764	-0.819301	-0.708409	-0.190104	-0.054236	-0.445027	-0.829152	-1.8041	-1.31069	-0.549443	-0.264241	-0.34727	-0.750313	1.61227	1.40945	1.03049	2.71512	1.25507	1.32985	1.4952	1.37571	1.34516	1.2386	1.1418	1.04095	0.833395	0.713677	0.682496	0.539564	0.435367	0.428225	0.269772	0.178497
562	1.24821	9.92	0	1.24204	-0.367674	1.54654	0.657075	0.155731	-0.726073	0.218903	0.416407	0.178142	-0.933674	-1.18376	-0.693361	-0.427709	-0.281747	-0.546376	-0.558462	-0.094096	0.048908	-0.329105	-0.715795	-1.70774	-1.34679	-0.659953	-0.190979	-0.34094	-0.774432	1.68608	1.41059	1.03083	2.76782	1.2285	1.2793	1.44095	1.31357	1.28524	1.18034	1.14598	1.14123	1.02394	0.94118	0.888901	0.706352	0.623741	0.54877	0.423636	0.333879
566	0.815799	9.85	1	1.32695	-0.322068	1.95085	0.626207	-0.076652	-1.75203	0.138713	0.389503	0.068928	-2.12494	-1.86328	-1.20066	-0.791827	-0.294821	-0.398592	-0.593971	-0.109244	0.023623	-0.343136	-0.732828	-1.82102	-1.43533	-0.701147	-0.378928	-0.435097	-0.804931	1.62758	1.40886	1.0292	2.75272	1.19259	1.23679	1.38232	1.25372	1.27344	1.22017	1.17319	1.04374	0.784991	0.614546	0.548477	0.362626	0.262677	0.154178	0.031889	-0.066947
567	1.28243	10.25	1	1.20737	-0.406727	1.76641	0.710566	0.146345	-1.01412	0.342541	0.409815	0.226033	-1.26043	-1.35262	-0.807154	-0.422738	-0.134659	-0.248644	-0.449772	-0.052223	0.029384	-0.36271	-0.721246	-1.62893	-0.995249	-0.313096	-0.242908	-0.446724	-0.824488	1.66351	1.41262	1.04255	2.83167	1.34096	1.40234	1.52541	1.35154	1.24826	1.10348	1.06321	1.0856	0.989323	0.910904	0.829457	0.672318	0.567363	0.48734	0.314269	0.163502
568	1.25396	10.52	1	1.16909	-0.439909	1.47276	0.56495	-0.295764	-2.76955	-0.125982	0.289366	0.159657	-3.52288	-2.55284	-1.81816	-1.32239	-0.66314	-0.648977	-0.613323	-0.160648	-0.087087	-0.497573	-0.873219	-1.80967	-1.22257	-0.465593	-0.276873	-0.445269	-0.850473	1.60534	1.41287	1.03795	2.74464	1.19471	1.24227	1.40185	1.31276	1.30801	1.18374	1.07223	0.973787	0.796706	0.673635	0.640387	0.50901	0.40735	0.37978	0.222469	0.11869
570	1.12933	10.59	1	1.25285	-0.367674	1.68664	0.593961	-0.303906	-1.98297	-0.194431	0.330292	0.220971	-2.22185	-2.38722	-1.64207	-1.18046	-0.676748	-0.814175	-0.730487	-0.17607	-0.030677	-0.428175	-0.79833	-1.70334	-1.10624	-0.361411	-0.230254	-0.417823	-0.810791	1.61708	1.40967	1.04088	2.79229	1.22324	1.28247	1.44007	1.30785	1.27308	1.20457	1.16958	1.15665	0.964417	0.835691	0.729705	0.563085	0.466373	0.425969	0.301753	0.183744
571	1.11006	10.47	1	1.20276	-0.41165	1.62839	0.605208	0.195014	-0.76045	0.263044	0.301963	0.197969	-0.987163	-1.16052	-0.671213	-0.377475	-0.215454	-0.477817	-0.568315	-0.176721	-0.083862	-0.4642	-0.823619	-1.72816	-1.0942	-0.40849	-0.240408	-0.438899	-0.841939	1.68706	1.41171	1.04165	2.72878	1.31069	1.38132	1.51429	1.38362	1.35331	1.25527	1.25333	1.25841	1.09089	0.942697	0.854643	0.704007	0.607157	0.528274	0.407485	0.293117
578	0.981402	10.18	0	1.26553	-0.318272	1.7251	0.799216	-0.180061	-2.10791	0.179351	0.615887	0.090434	-2.3098	-2.45593	-1.3851	-1.00789	-0.274415	-0.395126	-0.366835	0.135482	0.252999	-0.14303	-0.547141	-1.68825	-1.48017	-0.765483	-0.348044	-0.403403	-0.78728	1.60644	1.41363	1.02748	2.7442	1.23643	1.32325	1.49561	1.40593	1.39856	1.30191	1.24439	1.17788	0.979895	0.838399	0.756238	0.605664	0.451567	0.388744	0.201527	0.103478
580	1.2409	10.25	1	1.14019	-0.385878	1.59106	0.503341	-0.526951	-2.55284	-0.412851	0.277884	0.098817	-2.5376	-4	-2.60206	-3.30103	-0.866142	-1.02	-0.837137	-0.263205	-0.079824	-0.452841	-0.832092	-1.77211	-1.42713	-0.690796	-0.375615	-0.429691	-0.814175	1.61611	1.40887	1.03112	2.78755	1.19047	1.24534	1.38984	1.24091	1.16956	1.00381	0.937494	0.913309	0.780043	0.683604	0.610762	0.449001	0.287375	0.210535	-0.015794	-0.153427
581	1.06289	10.25	1	1.19089	-0.408334	1.71684	0.494475	-0.409604	-2.60206	-0.241618	0.2521	0.072544	-2.85387	-3.30103	-1.9393	-1.40671	-0.754241	-0.780154	-0.775985	-0.260586	-0.110754	-0.486117	-0.869345	-1.85078	-1.49621	-0.703993	-0.375615	-0.461049	-0.852324	1.61594	1.40987	1.03207	2.8127	1.27129	1.3457	1.45295	1.28871	1.21842	1.06142	0.969039	0.907974	0.764496	0.675167	0.645329	0.513788	0.37978	0.352642	0.242447	0.09691
583	1.12641	10.18	1	1.27646	-0.345101	1.79379	0.612063	-0.376027	-2.56864	-0.262966	0.370717	0.211708	-2.65758	-4	-2.01323	-1.61798	-0.744969	-0.906929	-0.672641	-0.127028	0.009918	-0.394264	-0.775208	-1.71444	-1.1707	-0.415443	-0.230918	-0.390939	-0.792635	1.60946	1.41065	1.03781	2.82115	1.28775	1.34542	1.47352	1.30535	1.22776	1.06508	0.974775	0.942362	0.778151	0.661632	0.590268	0.44233	0.342892	0.337697	0.212441	0.164919
584	1.13157	10.66	1	1.1827	-0.434711	1.51188	0.562899	-0.197363	-1.79588	-0.068949	0.209703	0.244178	-2.07058	-2.00436	-1.51713	-1.12668	-0.581865	-0.585695	-0.623971	-0.208029	-0.185752	-0.616185	-0.945387	-1.70115	-0.929593	-0.223299	-0.243973	-0.507379	-0.877129	1.60742	1.41329	1.05069	2.80888	1.21345	1.28233	1.41601	1.25297	1.15251	0.999897	0.883797	0.828384	0.635149	0.541401	0.491362	0.323694	0.238882	0.2156	0.06606	0.008194
587	0.976197	10.31	1	1.19866	-0.37463	1.56467	0.575557	-0.076601	-1.73049	0.073462	0.27809	0.188394	-2.10237	-1.85387	-1.2161	-0.794525	-0.360314	-0.493766	-0.684449	-0.226652	-0.092804	-0.46382	-0.826814	-1.73755	-1.11976	-0.37789	-0.289121	-0.447575	-0.812479	1.63669	1.40867	1.04037	2.80518	1.17795	1.26217	1.40369	1.26901	1.2188	1.08636	0.980544	0.910777	0.729897	0.642982	0.585729	0.4843	0.485316	0.535415	0.459177	0.415768
588	1.08776	10.01	1	1.29688	-0.319733	1.89708	0.721398	-0.204468	-2.25964	0.123394	0.489508	0.151186	-2.58503	-2.36653	-1.47756	-1.01909	-0.348334	-0.398701	-0.465086	0.020941	0.117338	-0.273844	-0.656198	-1.66555	-1.14207	-0.448062	-0.295249	-0.484391	-0.84588	1.60455	1.41246	1.0395	2.80359	1.32906	1.37579	1.52356	1.37969	1.29046	1.06481	0.905667	0.818446	0.682532	0.584385	0.582767	0.453755	0.380211	0.304121	0.196295	0.105104
591	1.09981	10.68	1	1.34341	-0.319539	1.88139	0.667042	-0.389659	-2.18046	-0.147459	0.41984	0.256237	-2.25964	-4	-1.85699	-1.43533	-0.584526	-0.748119	-0.678816	-0.110754	0.057514	-0.321391	-0.682564	-1.55595	-1.04964	-0.353694	-0.200315	-0.382266	-0.762456	1.6206	1.40835	1.04062	2.7534	1.27184	1.32458	1.46076	1.28711	1.22389	1.09075	1.02996	1.04922	0.961195	0.902573	0.882036	0.766094	0.670555	0.602835	0.430213	0.263241
592	1.33436	9.79	1	1.32325	-0.30316	1.87737	0.64287	0.064046	-1.14448	0.228452	0.420847	0.065916	-1.4034	-1.47756	-0.891435	-0.540155	-0.195111	-0.407379	-0.598599	-0.107238	0.059185	-0.300076	-0.689094	-1.77728	-1.56067	-0.876475	-0.389979	-0.398483	-0.774691	1.66128	1.40777	1.02489	2.77448	1.3531	1.41842	1.57948	1.45397	1.41461	1.29189	1.23269	1.21371	1.08577	0.987091	0.939876	0.804561	0.707975	0.665224	0.523499	0.435935
595	1.19192	10.25	1	1.2799	-0.380428	1.935	0.581779	-0.25065	-1.95861	-0.122226	0.262166	0.244673	-2.23657	-2.22915	-1.64397	-1.15552	-0.708631	-0.664743	-0.601019	-0.163676	-0.123724	-0.556268	-0.905878	-1.73283	-1.05306	-0.316593	-0.185486	-0.424004	-0.845576	1.60616	1.41383	1.0438	2.73203	1.19695	1.26851	1.41509	1.2799	1.25676	1.17946	1.14376	1.11609	0.976634	0.85762	0.783631	0.584654	0.510928	0.488349	0.368862	0.252391
596	0.680968	9.86	0	1.25768	-0.336394	1.66276	0.734184	-0.063537	-1.45718	0.162116	0.537882	0.124374	-1.6925	-1.83565	-1.12668	-0.786482	-0.255551	-0.459045	-0.492819	0.02686	0.179954	-0.203495	-0.601366	-1.6925	-1.4437	-0.730954	-0.323581	-0.35389	-0.736364	1.63494	1.40961	1.02516	2.75474	1.13369	1.22935	1.41791	1.32609	1.33065	1.24043	1.19682	1.1278	0.881629	0.708987	0.594761	0.40654	0.300513	0.228009	0.048849	-0.036662
597	0.613325	9.74	1	1.13098	-0.388965	1.42651	0.611192	-0.242984	-1.97881	-0.047111	0.266302	0.285737	-2.21467	-2.50864	-1.64589	-1.1349	-0.621057	-0.571865	-0.552687	-0.153972	-0.131297	-0.55752	-0.879426	-1.62525	-0.974285	-0.263524	-0.165643	-0.415217	-0.835945	1.6119	1.41448	1.04676	2.82727	1.30366	1.3321	1.4291	1.25256	1.20528	1.04727	0.931482	0.842728	0.655504	0.562576	0.516	0.354017	0.185637	0.082614	-0.108702	-0.235859
598	1.07849	10.42	1	1.23905	-0.368475	1.70927	0.645756	-0.274088	-2.4437	-0.071348	0.423197	0.151707	-2.69897	-2.92082	-1.66756	-1.32883	-0.527536	-0.65817	-0.567031	-0.06068	0.058008	-0.339514	-0.729321	-1.74958	-1.34582	-0.6066	-0.283329	-0.376441	-0.777804	1.60878	1.4116	1.03035	2.74937	1.36424	1.44076	1.60025	1.44634	1.39478	1.25383	1.17346	1.14827	0.981517	0.8909	0.81116	0.66388	0.547306	0.487004	0.299476	0.179524
599	0.66928	10.17	1	1.20167	-0.389567	1.68124	0.596212	-0.52959	-3.69897	-0.510182	0.285782	0.315193	-2.74473	-4	-4	-4	-1.07936	-1.18376	-0.767766	-0.200453	-0.085075	-0.50724	-0.842543	-1.5867	-0.882729	-0.170375	-0.164183	-0.436875	-0.82333	1.60252	1.41091	1.05263	2.75128	1.1383	1.23729	1.4133	1.27431	1.21564	1.07286	0.974051	0.956008	0.799341	0.702143	0.671481	0.518075	0.450249	0.372298	0.243864	0.179935
600	0.865672	10.05	0	1.24748	-0.356823	1.5172	0.719596	-0.199146	-1.96257	0.095623	0.526055	0.072544	-2.20066	-2.33724	-1.41454	-1.01773	-0.361611	-0.472628	-0.470826	0.042142	0.163489	-0.229222	-0.629302	-1.75203	-1.62893	-0.945004	-0.35047	-0.38122	-0.77963	1.60902	1.4122	1.02329	2.69426	1.20257	1.3002	1.49296	1.40804	1.38781	1.2699	1.21591	1.22278	1.11585	1.02958	0.984313	0.801142	0.654818	0.579784	0.371947	0.223088
601	1.04653	10.56	1	1.34655	-0.327637	1.91009	0.60033	-0.500725	-4	-0.304256	0.344549	0.217405	-2.82391	-4	-4	-1.88273	-0.893469	-0.870955	-0.690796	-0.15453	-0.02027	-0.417482	-0.785686	-1.67366	-1.17263	-0.427477	-0.204398	-0.400663	-0.812761	1.60903	1.41076	1.03874	2.77352	1.27284	1.34979	1.48795	1.34621	1.2746	1.11963	1.01394	0.93245	0.746338	0.599207	0.524736	0.328088	0.213707	0.235889	0.103478	0.106725
602	0.851899	10.18	0	1.21192	-0.353788	1.40654	0.491025	-0.318759	-1.64782	-0.349595	0.182785	0.203223	-1.83863	-2.19382	-1.65561	-1.30103	-0.921181	-0.96377	-0.826814	-0.310247	-0.185819	-0.588044	-0.941574	-1.76447	-1.17457	-0.430509	-0.229369	-0.399027	-0.812479	1.6185	1.41033	1.0378	2.80745	1.1244	1.19332	1.34205	1.19352	1.1179	0.963	0.865301	0.800815	0.658919	0.570432	0.50997	0.377618	0.284699	0.198264	0.028029	-0.115393
603	1.2221	10.53	0	1.33365	-0.319572	1.85673	0.730613	-0.34113	-2.22915	-0.051049	0.518	0.217168	-2.284	-4	-1.77989	-1.39362	-0.526075	-0.650917	-0.513286	0.021974	0.156822	-0.241012	-0.628194	-1.62342	-1.2233	-0.492144	-0.197021	-0.347657	-0.752518	1.60847	1.41135	1.03353	2.71388	1.1268	1.20996	1.40025	1.28211	1.24345	1.13194	1.10274	1.15061	1.05727	0.99647	0.926489	0.757324	0.60438	0.558022	0.410174	0.324184
604	1.00105	9.93	0	1.31911	-0.334602	1.68574	0.68711	-0.34304	-2.3279	-0.100398	0.452875	0.219165	-2.38722	-4	-1.92445	-1.45346	-0.607479	-0.676129	-0.54333	-0.02278	0.087142	-0.322576	-0.703993	-1.66154	-1.12901	-0.403073	-0.214457	-0.396747	-0.79915	1.60163	1.41256	1.03846	2.77155	1.24633	1.31945	1.4591	1.30386	1.24076	1.08408	0.973641	0.923273	0.739924	0.630936	0.582316	0.430917	0.339672	0.236089	0.100753	-0.043085
606	0.99584	10.41	1	1.20602	-0.400915	1.52763	0.666209	-0.454445	-2.92082	-0.274987	0.429672	0.249394	-2.60206	-4	-3.04576	-3.04576	-0.757956	-0.95117	-0.623241	-0.060082	0.068	-0.346884	-0.722849	-1.63078	-1.03105	-0.314975	-0.226652	-0.408824	-0.799697	1.60101	1.41178	1.0423	2.79423	1.24132	1.27886	1.39835	1.26862	1.22832	1.1149	1.04102	1.02774	0.907718	0.827154	0.79005	0.687656	0.630331	0.603866	0.527507	0.452298
607	1.05265	10.69	1	1.19312	-0.402883	1.56937	0.664651	-0.376958	-2.76955	-0.208871	0.4662	0.168969	-2.61979	-4	-2.00877	-1.90309	-0.624154	-0.872571	-0.631155	-0.046917	0.111968	-0.284414	-0.679646	-1.7122	-1.37161	-0.623788	-0.259322	-0.338377	-0.738975	1.60777	1.40977	1.0278	2.74582	1.27416	1.34868	1.51866	1.38843	1.33774	1.18033	1.07524	1.019	0.843198	0.757565	0.705674	0.559641	0.471047	0.46695	0.30103	0.231866
608	0.928614	10.55	0	1.31197	-0.341325	1.74974	0.620812	-0.368759	-2.03621	-0.194975	0.385535	0.19874	-2.18709	-3.39794	-1.77469	-1.35655	-0.644932	-0.815025	-0.719194	-0.139303	0.027268	-0.358427	-0.733533	-1.65956	-1.14874	-0.425506	-0.256725	-0.416688	-0.798603	1.61757	1.40885	1.03826	2.8216	1.30325	1.37987	1.54719	1.43029	1.37593	1.21282	1.09032	1.02531	0.866147	0.757866	0.712008	0.530261	0.458098	0.388744	0.220606	0.143907
609	0.97728	10.15	0	1.18808	-0.395054	1.38202	0.552984	-0.194703	-1.77989	-0.044312	0.281283	0.132804	-2.0655	-2.06048	-1.41229	-0.995249	-0.571865	-0.616544	-0.600326	-0.171856	-0.095122	-0.499901	-0.879097	-1.85699	-1.44612	-0.658368	-0.289967	-0.391688	-0.819301	1.61929	1.413	1.03014	2.78797	1.15836	1.24376	1.40462	1.29152	1.26903	1.13553	1.0972	1.0902	0.993069	0.957647	0.981517	0.884134	0.832243	0.834897	0.664329	0.584048
610	0.953695	10.53	1	1.26103	-0.379603	1.77525	0.766465	-0.085868	-1.65956	0.151982	0.526391	0.259403	-1.92082	-1.96658	-1.2426	-0.851089	-0.309184	-0.435689	-0.432033	0.055722	0.157487	-0.247414	-0.628932	-1.61261	-1.04624	-0.32929	-0.172889	-0.372225	-0.76904	1.61683	1.41267	1.04006	2.79906	1.28876	1.35099	1.49033	1.34073	1.27487	1.12757	1.04411	0.996053	0.854595	0.768391	0.717591	0.563989	0.511247	0.497982	0.344766	0.285772
611	0.841724	10.28	0	1.27462	-0.352845	1.74351	0.566897	-0.53254	-2.4318	-0.504733	0.274227	0.262047	-2.4437	-4	-4	-2.63827	-1.07007	-1.13787	-0.821311	-0.225921	-0.089322	-0.504178	-0.852633	-1.64207	-0.932557	-0.212823	-0.234406	-0.4973	-0.863597	1.60461	1.41031	1.05154	2.76757	1.30046	1.38743	1.53563	1.41557	1.35296	1.22463	1.16229	1.16137	1.04986	0.970922	0.943659	0.799176	0.667008	0.60771	0.465595	0.357209
612	0.822284	10.4	1	1.23274	-0.368179	1.68215	0.604582	-0.411953	-2.60206	-0.379656	0.321909	0.288964	-2.60206	-4	-2.42022	-2.5376	-0.827397	-1.04479	-0.741363	-0.186953	-0.043207	-0.446481	-0.799971	-1.61261	-0.970616	-0.247644	-0.177178	-0.391046	-0.779369	1.61157	1.40963	1.04621	2.79255	1.31522	1.36678	1.50936	1.36334	1.33186	1.25372	1.25268	1.23936	1.05115	0.874647	0.747264	0.546719	0.47192	0.447158	0.285236	0.236489
613	0.888801	10.4	1	1.25237	-0.339638	1.71349	0.601908	-0.400881	-2.56864	-0.303556	0.32193	0.265832	-2.60206	-4	-2.24412	-1.91364	-0.76045	-0.909037	-0.729787	-0.183825	-0.044793	-0.442974	-0.796967	-1.6216	-0.993106	-0.276709	-0.202179	-0.411728	-0.793714	1.61126	1.40975	1.04529	2.78409	1.31442	1.3637	1.51325	1.37111	1.3394	1.27826	1.23751	1.16563	0.936657	0.768568	0.681241	0.549937	0.485316	0.488349	0.362177	0.272725
614	1.14711	10.44	1	1.36661	-0.296416	1.86688	0.543062	-0.418278	-2.42022	-0.299123	0.269163	0.179868	-2.55284	-4	-2.21467	-1.53018	-0.864231	-0.82594	-0.761201	-0.221415	-0.096639	-0.494986	-0.862013	-1.75203	-1.18575	-0.44721	-0.253055	-0.430509	-0.832387	1.60695	1.41048	1.03801	2.73801	1.27755	1.36231	1.51591	1.39047	1.33817	1.22272	1.14085	1.07789	0.899065	0.770326	0.71421	0.587604	0.50965	0.469471	0.39211	0.302578
615	1.15725	10.09	1	1.28914	-0.350628	1.85065	0.658116	-0.197774	-1.76955	0.067257	0.44061	0.080338	-2.00436	-2.16749	-1.37572	-1.01863	-0.364919	-0.469032	-0.583359	-0.063436	0.075291	-0.296365	-0.681728	-1.7122	-1.33536	-0.698102	-0.38122	-0.43866	-0.801893	1.61693	1.40937	1.02972	2.79594	1.2113	1.27024	1.43201	1.2912	1.23733	1.11442	1.02413	1.0033	0.84672	0.746338	0.659146	0.501581	0.392529	0.343362	0.202826	0.050693
616	1.14793	10.04	1	1.35851	-0.299229	2.10175	0.753338	-0.160899	-1.84164	0.103735	0.55364	0.149003	-2.07058	-2.26761	-1.35853	-1.03716	-0.325782	-0.481223	-0.456677	0.064832	0.191116	-0.201971	-0.597567	-1.67778	-1.3536	-0.68027	-0.285419	-0.344573	-0.737786	1.61016	1.41137	1.02597	2.80461	1.31276	1.39236	1.55971	1.41933	1.35766	1.23008	1.15951	1.14679	0.987943	0.865724	0.767509	0.520078	0.387475	0.341952	0.167739	0.06428
617	0.841298	10.04	1	1.27623	-0.353368	1.83948	0.713684	-0.290391	-2.55284	-0.044793	0.489452	0.208791	-2.63827	-3.69897	-1.78781	-1.42366	-0.515415	-0.614036	-0.503624	0.017033	0.124635	-0.285838	-0.674074	-1.67985	-1.16052	-0.444906	-0.221921	-0.367037	-0.76675	1.59686	1.41269	1.03463	2.81558	1.27685	1.32668	1.47719	1.34289	1.27641	1.14316	1.07398	1.07459	0.991648	0.889702	0.845393	0.70411	0.587069	0.576232	0.416957	0.301547
618	0.884433	10.12	0	1.2307	-0.398682	1.51055	0.587812	-0.384997	-2.92082	-0.248644	0.292478	0.251687	-2.95861	-4	-2.26761	-1.61979	-0.790485	-0.802168	-0.680062	-0.18039	-0.082022	-0.49174	-0.844057	-1.66555	-1.00789	-0.278189	-0.200797	-0.44916	-0.839531	1.60656	1.41151	1.04707	2.75195	1.23384	1.30927	1.48498	1.36535	1.33032	1.23505	1.18014	1.1549	0.988792	0.903348	0.86162	0.733732	0.661407	0.641804	0.503531	0.393366
619	1.07634	10.41	0	1.16077	-0.393913	1.40654	0.565919	-0.602755	-4	-0.618524	0.285062	0.260668	-3.1549	-4	-4	-4	-1.22621	-1.33255	-0.804377	-0.220476	-0.078886	-0.48825	-0.840132	-1.64207	-1.00966	-0.284665	-0.213107	-0.427593	-0.821311	1.60546	1.41033	1.04568	2.72784	1.1592	1.23693	1.41092	1.28656	1.25299	1.11801	1.03698	1.00943	0.892095	0.817345	0.777346	0.656684	0.60206	0.541649	0.402261	0.374137
620	0.972203	9.9	1	1.26221	-0.341678	1.8739	0.632386	-0.038531	-1.64589	0.139123	0.393908	0.087178	-1.99568	-1.78252	-1.16178	-0.806041	-0.305132	-0.423083	-0.514421	-0.069917	0.020858	-0.365926	-0.761703	-1.88941	-1.52724	-0.76675	-0.34094	-0.386053	-0.784891	1.62264	1.41163	1.02616	2.79746	1.25343	1.33225	1.49176	1.36544	1.32721	1.19892	1.11885	1.07909	0.912804	0.801796	0.766802	0.594761	0.55745	0.561726	0.425969	0.335315
621	1.47241	10.23	0	1.2737	-0.335941	1.71684	0.618006	-0.419531	-2.88606	-0.264481	0.331407	0.27545	-2.67778	-4	-2.82391	-1.66555	-0.898597	-0.855426	-0.619789	-0.132415	-0.042968	-0.463189	-0.816161	-1.64207	-1.07831	-0.338755	-0.158954	-0.369369	-0.800519	1.6075	1.41293	1.0414	2.74219	1.2922	1.37344	1.55538	1.43461	1.39728	1.29289	1.25395	1.22978	1.04327	0.909887	0.829304	0.688293	0.604894	0.599727	0.468769	0.394201
622	0.562515	10.28	0	1.24895	-0.384638	1.53148	0.603642	-0.52739	-4	-0.45556	0.361935	0.221779	-4	-4	-4	-4	-1.12901	-1.15119	-0.661544	-0.117305	0.00013	-0.422393	-0.803547	-1.73049	-1.2233	-0.454569	-0.197705	-0.36221	-0.792096	1.59961	1.41243	1.0354	2.74535	1.12548	1.19537	1.37736	1.29099	1.27471	1.18082	1.12957	1.11394	1.00981	0.947177	0.897627	0.739798	0.617549	0.491028	0.345234	0.204766
623	1.41797	10.06	1	1.2634	-0.382626	1.74663	0.634387	-0.189431	-1.46344	-0.051098	0.389184	0.183555	-1.65561	-2.00877	-1.36754	-1.12784	-0.552377	-0.639217	-0.550367	-0.082284	0.018034	-0.384576	-0.766243	-1.72816	-1.31695	-0.601019	-0.216597	-0.336299	-0.757707	1.61719	1.41251	1.02966	2.72027	1.01442	1.07494	1.25042	1.1338	1.08368	0.957847	0.898542	0.871913	0.74364	0.611458	0.525585	0.333279	0.268149	0.290035	0.09691	-0.001813
624	0.752199	9.88	0	1.21112	-0.355285	1.55023	0.724898	-0.257432	-1.87943	-0.013766	0.516443	0.194625	-2.05061	-2.55284	-1.54516	-1.13549	-0.536406	-0.649946	-0.467883	0.041195	0.154728	-0.258061	-0.656788	-1.71897	-1.41794	-0.615647	-0.197226	-0.325231	-0.762456	1.60898	1.4138	1.02838	2.75623	1.2027	1.27228	1.42523	1.26431	1.19346	1.03227	0.961308	0.932208	0.78295	0.74392	0.682317	0.600506	0.546131	0.55888	0.440834	0.380211
625	1.15589	9.89	1	1.19948	-0.402276	1.5172	0.717987	-0.198939	-1.84164	0.089234	0.495919	0.162863	-2.07058	-2.29243	-1.40671	-1.01818	-0.395234	-0.484259	-0.448672	0.024075	0.126326	-0.271971	-0.660151	-1.68403	-1.2815	-0.555019	-0.259716	-0.398809	-0.79833	1.61314	1.41342	1.03364	2.75348	1.29167	1.35977	1.49374	1.33163	1.25463	1.11804	1.02188	0.947107	0.777185	0.652569	0.594393	0.474216	0.447158	0.486194	0.390935	0.313164
628	1.00753	9.83	0	1.18355	-0.384429	1.34242	0.676712	-0.217312	-2.01773	0.009366	0.436004	0.194903	-2.25181	-2.34679	-1.51145	-1.1209	-0.473531	-0.563837	-0.513003	-0.034704	0.067368	-0.336959	-0.722391	-1.7122	-1.19518	-0.445027	-0.241315	-0.395882	-0.796423	1.61172	1.41271	1.03688	2.76905	1.19498	1.26307	1.43552	1.29953	1.24375	1.12533	1.05244	1.02501	0.884337	0.80375	0.751682	0.612279	0.562576	0.517887	0.378484	0.285772
629	1.30036	10.28	1	1.36286	-0.251176	1.94645	0.607969	-0.15323	-1.65758	0.034428	0.405756	0.040286	-1.9431	-1.96658	-1.24642	-0.916856	-0.3534	-0.578725	-0.672845	-0.126331	0.048014	-0.317765	-0.708409	-1.78516	-1.55752	-0.895513	-0.477295	-0.414991	-0.773916	1.63143	1.40795	1.02489	2.82827	1.17888	1.23367	1.3496	1.17965	1.12548	1.00346	0.874675	0.747153	0.4843	0.319453	0.239716	0.033424	-0.104209	-0.165367	-0.334106	-0.532639
630	1.00471	10.21	0	1.31513	-0.327102	1.7348	0.629695	-0.288699	-2.11919	-0.041532	0.387123	0.159988	-2.34679	-2.61979	-1.6216	-1.10018	-0.587036	-0.614394	-0.554085	-0.084284	0.017868	-0.384155	-0.767512	-1.74958	-1.34582	-0.55752	-0.254145	-0.414991	-0.834756	1.61516	1.41298	1.03474	2.74288	1.39412	1.46393	1.62841	1.48855	1.44885	1.33364	1.25285	1.20868	1.04402	0.929419	0.883526	0.697312	0.613288	0.562009	0.423636	0.33051
631	1.33984	9.98	1	1.32572	-0.275155	1.92324	0.797787	0.293075	-0.700057	0.447003	0.572465	0.194709	-0.930702	-1.10073	-0.557834	-0.215811	-0.000913	-0.240408	-0.470826	0.032498	0.215955	-0.151749	-0.537602	-1.59007	-1.27984	-0.679438	-0.22878	-0.295506	-0.699187	1.71543	1.40672	1.02238	2.7938	1.15139	1.23247	1.3569	1.17512	1.07372	0.904445	0.823909	0.764363	0.598426	0.501744	0.43603	0.220762	0.108339	0.109747	-0.142165	-0.187087
632	0.874531	10.37	1	1.24674	-0.367925	1.69108	0.573695	-0.316863	-2.02687	-0.181642	0.335819	0.133251	-2.23657	-2.38722	-1.71444	-1.2668	-0.690796	-0.743282	-0.691863	-0.156767	-0.0231	-0.423083	-0.814741	-1.82974	-1.35458	-0.574792	-0.290137	-0.40605	-0.810229	1.61002	1.41067	1.03222	2.71958	1.35771	1.45212	1.60746	1.47084	1.39732	1.25395	1.14561	1.08839	0.907335	0.819857	0.760387	0.626438	0.55371	0.57265	0.458818	0.433656
633	1.36917	10.18	1	1.2869	-0.34979	1.6464	0.501607	0.084433	-1.00218	0.169145	0.249027	0.029668	-1.24872	-1.35853	-0.829152	-0.476384	-0.283246	-0.519131	-0.763967	-0.299729	-0.107405	-0.463442	-0.852633	-1.95078	-2.06048	-1.24489	-0.417937	-0.376854	-0.784627	1.67422	1.40807	1.0199	2.73973	1.27523	1.35392	1.53322	1.45189	1.44112	1.27516	1.1071	0.993583	0.795417	0.672406	0.652246	0.503791	0.419956	0.404263	0.275695	0.143015
634	0.986593	10.19	1	1.31931	-0.370666	1.79379	0.623745	-0.263365	-1.88941	-0.023512	0.381783	0.147336	-2.13668	-2.29243	-1.50031	-1.03339	-0.527975	-0.594483	-0.592269	-0.103694	0.014142	-0.377993	-0.757459	-1.73049	-1.26841	-0.525056	-0.287014	-0.444664	-0.838632	1.61793	1.41162	1.03621	2.81208	1.27581	1.34049	1.51191	1.37208	1.32089	1.15736	1.047	0.971475	0.782097	0.677129	0.60873	0.51663	0.41338	0.390851	0.273828	0.175401
636	0.995147	10.17	0	1.34655	-0.289035	1.88479	0.59384	-0.182898	-1.73049	0.025838	0.268578	0.206124	-2.00877	-1.9914	-1.40671	-0.937418	-0.465847	-0.451119	-0.670602	-0.194567	-0.115431	-0.496618	-0.836242	-1.67366	-0.996109	-0.315873	-0.234182	-0.487716	-0.851706	1.61114	1.41015	1.04481	2.78889	1.096	1.18543	1.39312	1.31806	1.32301	1.2038	1.13559	1.10437	0.914696	0.753875	0.653442	0.472965	0.369746	0.296874	0.121826	0.043269
638	0.992854	10.69	1	1.25792	-0.361759	1.72181	0.692	-0.215169	-2.67778	-0.032546	0.429575	0.26642	-3.04576	-2.49485	-1.67572	-1.34969	-0.499764	-0.600672	-0.501276	-0.025903	0.056829	-0.361411	-0.739213	-1.66959	-0.992252	-0.253521	-0.1926	-0.410274	-0.798603	1.60202	1.41315	1.0462	2.82613	1.22042	1.27526	1.40605	1.23978	1.16122	1.02745	0.927957	0.860195	0.754785	0.688293	0.693559	0.576232	0.523808	0.488013	0.338646	0.255273
639	1.30727	10.5	1	1.4729	-0.232373	2.25864	0.63362	-0.093342	-1.27984	0.075036	0.410288	0.120837	-1.51286	-1.68403	-1.08831	-0.692932	-0.398809	-0.555331	-0.669586	-0.116282	0.055417	-0.321937	-0.710857	-1.75696	-1.48545	-0.748119	-0.288446	-0.374688	-0.78357	1.64194	1.40852	1.02633	2.84593	1.06925	1.11537	1.26409	1.1141	1.04149	0.902443	0.830986	0.843322	0.732777	0.611774	0.490694	0.244807	0.109144	-0.011526	-0.187087	-0.290811
642	1.00914	9.71	0	1.26694	-0.336008	1.68842	0.574436	-0.416574	-2.25964	-0.157453	0.338755	0.110691	-2.38722	-4	-1.8962	-1.44491	-0.621057	-0.667764	-0.736364	-0.183759	-0.0231	-0.393189	-0.7716	-1.72816	-1.26761	-0.556737	-0.33564	-0.469416	-0.834459	1.61302	1.40872	1.03579	2.84785	1.19977	1.25585	1.41406	1.25893	1.16809	1.03762	0.983132	0.977288	0.867271	0.796706	0.739045	0.53087	0.424415	0.363522	0.113943	0.037616
644	1.12455	9.86	0	1.17348	-0.397296	1.41996	0.5781	-0.256725	-1.82681	-0.145755	0.25561	0.262024	-2.09151	-2.06048	-1.55752	-1.07988	-0.655804	-0.721475	-0.720789	-0.216668	-0.117988	-0.531505	-0.877129	-1.67366	-0.914353	-0.184821	-0.229369	-0.527975	-0.88773	1.61452	1.41091	1.05418	2.80797	1.17298	1.1908	1.28465	1.10119	1.03073	0.866428	0.772077	0.732777	0.591859	0.515685	0.486329	0.371508	0.294256	0.230449	0.124163	0.01524
646	1.21592	10.51	0	1.35717	-0.312643	1.89154	0.729003	-0.034657	-1.60033	0.18574	0.484954	0.190051	-1.88941	-1.79588	-1.17522	-0.793984	-0.28735	-0.375924	-0.415217	0.036549	0.110623	-0.295421	-0.685922	-1.74232	-1.18843	-0.448916	-0.222138	-0.392331	-0.798057	1.61426	1.41389	1.03575	2.76547	1.30887	1.36966	1.53081	1.38573	1.35589	1.23432	1.17436	1.10332	0.864172	0.696689	0.639676	0.490694	0.429829	0.387051	0.245982	0.12803
649	0.838219	10.49	0	1.17202	-0.389696	1.27416	0.611415	-0.210067	-2.1549	0.00208	0.325905	0.176583	-2.40894	-2.38722	-1.65758	-1.12148	-0.656198	-0.530473	-0.428408	-0.054827	-0.068796	-0.523603	-0.902743	-1.86646	-1.44612	-0.617083	-0.198665	-0.37366	-0.854182	1.60103	1.41899	1.03182	2.70391	1.29336	1.36374	1.5172	1.40255	1.4054	1.28141	1.15463	1.04611	0.86884	0.783189	0.767403	0.607455	0.533603	0.491362	0.257679	0.229597
650	0.677364	10.21	1	1.25479	-0.376566	1.79865	0.471981	-0.481354	-2.63827	-0.50515	0.134337	0.213757	-2.85387	-2.82391	-4	-1.87943	-1.05948	-1.01412	-0.935168	-0.361211	-0.235749	-0.641875	-0.975104	-1.72584	-0.966174	-0.24443	-0.299296	-0.555019	-0.902743	1.60556	1.40982	1.05106	2.8324	1.26868	1.3109	1.43922	1.29583	1.26459	1.15671	1.11139	1.1034	1.01514	0.971806	0.987624	0.873819	0.765739	0.692301	0.460612	0.282547
651	1.22869	10.35	0	1.2887	-0.371195	1.59879	0.660154	-0.338187	-2.11351	-0.062131	0.438811	0.147614	-2.24412	-3.09691	-1.73755	-1.27901	-0.552687	-0.62142	-0.58054	-0.05463	0.076531	-0.317584	-0.704873	-1.70334	-1.27003	-0.541967	-0.286762	-0.422738	-0.814175	1.60938	1.4113	1.03431	2.65291	1.21932	1.28885	1.47402	1.38015	1.36493	1.26364	1.20969	1.17974	1.01842	0.941677	0.882145	0.770115	0.728354	0.677303	0.569374	0.454845
653	1.04228	10.64	1	1.28533	-0.343617	1.92273	0.652353	0.129368	-1.05453	0.275565	0.410203	0.122838	-1.31695	-1.37161	-0.806597	-0.439615	-0.151688	-0.372839	-0.61048	-0.124418	0.05123	-0.311135	-0.696804	-1.75945	-1.3536	-0.641114	-0.342562	-0.386898	-0.766496	1.67347	1.40713	1.02782	2.7555	1.07173	1.14406	1.32023	1.16916	1.16162	1.04581	0.916015	0.760925	0.521247	0.413579	0.39794	0.270096	0.269124	0.275887	0.18799	0.126294
654	1.23354	10.29	1	1.22531	-0.401058	1.68931	0.572639	0.106157	-0.953505	0.198575	0.215558	0.231622	-1.19314	-1.32148	-0.818442	-0.485585	-0.282662	-0.480697	-0.596193	-0.236722	-0.177767	-0.582196	-0.910448	-1.70115	-0.989276	-0.297397	-0.264401	-0.455932	-0.843148	1.66653	1.41277	1.04524	2.80707	1.12741	1.18381	1.31412	1.14672	1.08296	0.951476	0.879996	0.87174	0.702677	0.586534	0.460612	0.309224	0.201527	0.167739	0.022173	-0.038918
656	1.14576	10.5	0	1.23172	-0.400874	1.66652	0.625529	-0.255629	-1.92812	-0.140441	0.360082	0.249761	-2.1549	-2.33724	-1.56864	-1.1549	-0.550522	-0.702896	-0.795337	-0.17888	0.003633	-0.373352	-0.741602	-1.63827	-1.00966	-0.283913	-0.205164	-0.414652	-0.78094	1.62039	1.4064	1.04401	2.74537	1.21011	1.28355	1.4302	1.28021	1.2291	1.10399	1.02061	0.981517	0.841464	0.721765	0.657481	0.500983	0.433592	0.374647	0.264555	0.161368
657	0.812334	10.1	0	1.18893	-0.393079	1.33445	0.558661	-0.40605	-3.69897	-0.356153	0.308884	0.171609	-3.39794	-3.69897	-2.48149	-1.67162	-0.965372	-0.913284	-0.718739	-0.168642	-0.051538	-0.465339	-0.854804	-1.84771	-1.31785	-0.521722	-0.228339	-0.384787	-0.81051	1.59994	1.4112	1.03342	2.78871	1.141	1.19636	1.35671	1.23817	1.19524	1.07057	1.02452	1.04167	0.962211	0.933415	0.90541	0.789547	0.697727	0.676694	0.565679	0.456294
660	0.921425	10.41	0	1.19117	-0.427456	1.33646	0.603199	-0.250805	-1.97881	-0.069509	0.338237	0.174612	-2.25964	-2.19382	-1.57675	-1.10513	-0.609772	-0.645124	-0.573977	-0.109244	-0.035599	-0.456056	-0.833866	-1.78516	-1.18243	-0.430392	-0.270107	-0.452841	-0.862013	1.60817	1.41387	1.03934	2.77899	1.21466	1.2725	1.40674	1.24984	1.17747	1.02929	0.961873	0.96603	0.837348	0.764852	0.696481	0.507406	0.420506	0.355844	0.222469	0.114738
661	1.18326	10.14	1	1.15534	-0.425133	1.42651	0.732305	-0.048808	-1.29585	0.077804	0.417438	0.391006	-1.51428	-1.69465	-1.13966	-0.821023	-0.357041	-0.560352	-0.558619	-0.063285	0.043284	-0.372429	-0.71108	-1.48017	-0.721933	-0.023467	-0.128602	-0.442493	-0.789949	1.63206	1.41081	1.06312	2.75374	1.22117	1.2921	1.41866	1.25671	1.17214	1.02217	0.931966	0.926612	0.789715	0.739798	0.716003	0.577875	0.481238	0.41972	0.279297	0.200877
662	1.16357	10.4	1	1.24055	-0.371068	1.74273	0.665112	-0.109691	-1.86328	0.065244	0.411182	0.225749	-2.25964	-2.03152	-1.2636	-0.881735	-0.35566	-0.560352	-0.576754	-0.087565	0.04403	-0.342753	-0.716925	-1.67162	-1.12263	-0.383314	-0.239351	-0.38637	-0.769807	1.63098	1.40991	1.03842	2.7487	1.10129	1.14592	1.29761	1.14737	1.11417	0.98945	0.923934	0.904896	0.761176	0.696065	0.643453	0.511883	0.467855	0.40824	0.293731	0.190332
663	1.27679	10.63	1	1.32756	-0.30479	1.95279	0.774984	0.016824	-1.42136	0.268835	0.584975	0.084362	-1.70996	-1.68194	-1.00043	-0.627088	-0.140321	-0.348722	-0.45494	0.074634	0.226961	-0.152057	-0.55083	-1.69037	-1.42597	-0.763967	-0.381429	-0.392438	-0.753501	1.63921	1.40912	1.02493	2.77255	1.21799	1.27449	1.4243	1.26974	1.21193	1.09881	1.05899	1.05953	0.91394	0.792058	0.720159	0.557163	0.468769	0.408966	0.205411	0.095252
664	1.19479	10.34	1	1.22298	-0.373318	1.83885	0.593585	-0.120732	-1.59007	0.055034	0.340186	0.132196	-1.86967	-1.90309	-1.22988	-0.814175	-0.428408	-0.53551	-0.603104	-0.149905	-0.027519	-0.41128	-0.793984	-1.8041	-1.50724	-0.705754	-0.28794	-0.375305	-0.792904	1.63431	1.41091	1.02818	2.77882	1.31019	1.36424	1.50236	1.34063	1.24955	1.07511	0.970369	0.929541	0.775385	0.711405	0.667675	0.521636	0.438203	0.431364	0.270512	0.190998
665	1.07941	10.18	1	1.26741	-0.36766	1.82607	0.638729	-0.229737	-1.73755	-0.039529	0.333749	0.265384	-1.97062	-2.07058	-1.50864	-1.05159	-0.546682	-0.578396	-0.621602	-0.128427	-0.043016	-0.454075	-0.802719	-1.62525	-0.902049	-0.198253	-0.212894	-0.504594	-0.868702	1.60945	1.41183	1.05215	2.72036	1.22951	1.28503	1.44059	1.30807	1.24428	1.11126	1.08243	1.09482	0.984377	0.888928	0.832934	0.667453	0.565848	0.518514	0.313164	0.172214
666	0.780564	10.38	0	1.2982	-0.301349	1.67852	0.638509	-0.185087	-1.56384	0.071182	0.437449	0.014521	-1.79049	-1.98297	-1.284	-0.912574	-0.397506	-0.484524	-0.569602	-0.068593	0.075802	-0.296623	-0.695294	-1.80967	-1.88941	-1.15428	-0.394695	-0.415556	-0.808549	1.62491	1.41008	1.02369	2.70805	1.2604	1.32434	1.48267	1.36236	1.30993	1.1915	1.12656	1.09323	0.931543	0.849215	0.792781	0.662495	0.605963	0.555967	0.391621	0.342423
667	0.73914	10.21	0	1.22402	-0.399157	1.46538	0.654985	-0.200108	-2.09691	-0.03414	0.382521	0.2675	-2.4437	-2.25181	-1.47886	-1.03245	-0.47379	-0.624154	-0.645892	-0.120675	0.017367	-0.374482	-0.740645	-1.62893	-0.972243	-0.235226	-0.203564	-0.445148	-0.809668	1.62204	1.40917	1.04847	2.76905	1.21453	1.27112	1.42991	1.27559	1.19951	1.03818	0.958473	0.937494	0.792558	0.69959	0.632264	0.479184	0.40654	0.372824	0.216857	0.150537
668	1.28467	9.88	0	1.21431	-0.418701	1.47567	0.697865	-0.223735	-1.84466	-0.050074	0.407629	0.317729	-2.05552	-2.1549	-1.6038	-1.17199	-0.583859	-0.653451	-0.499901	-0.024982	0.029952	-0.417142	-0.775726	-1.61261	-0.863597	-0.143332	-0.15453	-0.45494	-0.848018	1.59947	1.4154	1.05462	2.86749	1.09089	1.15271	1.31093	1.16707	1.14197	1.01295	0.983275	0.998429	0.832154	0.722222	0.597207	0.459057	0.381717	0.340224	0.237488	0.158865
670	0.987948	10.14	0	1.3753	-0.295145	1.85491	0.566496	-0.413638	-2.4437	-0.381638	0.342955	0.14925	-2.49485	-4	-2.3098	-1.9914	-0.921181	-1.04144	-0.703554	-0.14752	-0.01287	-0.426316	-0.825068	-1.85078	-1.41908	-0.608712	-0.269945	-0.368252	-0.788879	1.60394	1.41129	1.02977	2.77515	1.18839	1.29173	1.48798	1.40674	1.38394	1.24522	1.14841	1.05618	0.837649	0.677998	0.59712	0.41338	0.280383	0.203473	0.041393	-0.138949
674	0.979591	9.82	0	1.16938	-0.390929	1.40312	0.615813	-0.341702	-2.74473	-0.194771	0.373758	0.191032	-2.88606	-3.69897	-1.96257	-1.46852	-0.723998	-0.800794	-0.608007	-0.097019	0.008302	-0.406714	-0.792096	-1.76447	-1.25571	-0.488651	-0.237922	-0.383105	-0.801068	1.60435	1.41251	1.03454	2.78646	1.26616	1.33532	1.48274	1.32069	1.23805	1.10086	1.05079	1.05454	0.95642	0.892095	0.901796	0.808918	0.749295	0.707975	0.572374	0.407755
675	0.990946	10.38	0	1.42667	-0.217085	2.01494	0.683929	-0.160145	-1.64207	0.123002	0.484641	0.028937	-1.86967	-2.0655	-1.28735	-0.922996	-0.350957	-0.436756	-0.472886	0.001041	0.117967	-0.264401	-0.664342	-1.79317	-2.08619	-1.39147	-0.371713	-0.383	-0.791559	1.61995	1.41217	1.02101	2.79832	1.30036	1.40443	1.60009	1.47035	1.38013	1.1763	1.057	0.953898	0.772077	0.716003	0.690618	0.591065	0.513471	0.487677	0.302063	0.20798
676	0.698336	10.47	0	1.19893	-0.373251	1.51851	0.508314	-0.468777	-2.42022	-0.36191	0.186589	0.215823	-2.55284	-4	-2.49485	-1.48413	-0.970616	-0.835945	-0.877784	-0.3213	-0.182765	-0.568958	-0.90763	-1.6968	-1.06148	-0.332921	-0.220692	-0.469288	-0.856673	1.6109	1.40928	1.04493	2.81565	1.05518	1.1064	1.2725	1.15403	1.14561	1.08107	1.0379	1.06455	0.968927	0.918704	0.892625	0.717789	0.637776	0.590799	0.385776	0.261546
678	0.677947	10.44	0	1.2393	-0.343256	1.43775	0.611638	-0.420788	-2.61979	-0.334513	0.308906	0.30129	-2.58503	-4	-3.30103	-1.70553	-0.957818	-0.92336	-0.693789	-0.162601	-0.06088	-0.487582	-0.837137	-1.63078	-0.937418	-0.202386	-0.152427	-0.428408	-0.832978	1.60409	1.41176	1.05046	2.79999	1.31871	1.39466	1.56133	1.4408	1.38163	1.21288	1.11195	1.09675	0.956306	0.865019	0.827615	0.663432	0.57265	0.531783	0.387475	0.295829
680	1.1634	10.36	1	1.20978	-0.401423	1.5977	0.718311	0.025879	-1.5784	0.233225	0.439538	0.252926	-1.9431	-1.7167	-1.06854	-0.688882	-0.194227	-0.349304	-0.458171	-0.025949	0.059904	-0.331521	-0.696372	-1.6216	-0.951947	-0.24382	-0.250805	-0.457797	-0.805208	1.63443	1.41166	1.04743	2.71951	1.31752	1.38081	1.54815	1.42426	1.39595	1.27284	1.19	1.14033	0.997615	0.911665	0.863181	0.698349	0.606177	0.578148	0.449735	0.354474
681	1.03781	10.33	0	1.1685	-0.426461	1.33445	0.635685	-0.008685	-1.25104	0.087284	0.366684	0.239049	-1.50031	-1.58838	-1.02641	-0.644548	-0.366431	-0.584026	-0.66314	-0.14752	0.009111	-0.385841	-0.763463	-1.71444	-1.12901	-0.375202	-0.202455	-0.35566	-0.7602	1.64874	1.40893	1.03633	2.75288	1.20657	1.27234	1.4443	1.33239	1.32237	1.22555	1.20107	1.20003	1.07337	0.994485	0.952516	0.783121	0.695648	0.64603	0.481238	0.366645
682	0.955955	10.27	1	1.17984	-0.377641	1.62118	0.657849	-0.167747	-1.37572	-0.091515	0.419146	0.229784	-1.57675	-1.84771	-1.29158	-1.06349	-0.585194	-0.813609	-0.559091	-0.055073	0.053271	-0.36261	-0.750068	-1.72354	-1.17718	-0.430743	-0.193142	-0.346787	-0.768021	1.61901	1.4127	1.0357	2.76113	1.23565	1.31321	1.49653	1.39624	1.367	1.2336	1.12987	1.06624	0.913435	0.835086	0.786853	0.642982	0.573479	0.526893	0.360377	0.204766
683	1.21826	10.21	1	1.2388	-0.381332	1.73878	0.731178	-0.058091	-1.43533	0.166193	0.526288	0.143296	-1.67778	-1.81816	-1.1107	-0.748605	-0.273273	-0.459671	-0.481618	0.023541	0.166075	-0.219971	-0.615647	-1.69897	-1.4935	-0.74521	-0.276626	-0.339135	-0.741363	1.63644	1.41049	1.02509	2.71467	1.20647	1.27822	1.44002	1.36229	1.35736	1.22254	1.12548	1.03889	0.791457	0.604946	0.46439	0.243038	0.11171	0.047924	-0.065502	-0.212303
684	1.0354	10.46	0	1.2531	-0.350623	1.6721	0.653463	-0.276791	-1.65956	-0.105795	0.437132	0.166549	-1.78781	-2.45593	-1.62525	-1.28651	-0.620876	-0.730954	-0.563678	-0.046144	0.075182	-0.330683	-0.723538	-1.72816	-1.42597	-0.650334	-0.229074	-0.355956	-0.784362	1.61415	1.41237	1.02892	2.74684	1.24421	1.32193	1.52215	1.46505	1.45658	1.3321	1.2212	1.1404	0.956649	0.872804	0.833041	0.704484	0.626967	0.574031	0.393088	0.341325
685	1.01697	10.61	1	1.17173	-0.415797	1.56937	0.735671	-0.165452	-1.61083	0.081023	0.488452	0.247679	-1.78781	-2.17393	-1.40782	-1.01683	-0.431564	-0.472628	-0.44406	0.02849	0.116807	-0.294735	-0.67305	-1.6216	-1.10624	-0.395774	-0.169027	-0.356547	-0.775985	1.61103	1.41401	1.03687	2.68435	1.12803	1.22148	1.37102	1.21874	1.16534	1.0518	0.976415	0.959269	0.833875	0.730475	0.660956	0.482942	0.370187	0.340539	0.167036	0.002063
686	0.763528	10.06	1	1.15776	-0.400333	1.51455	0.608398	-0.122456	-2.05552	0.021851	0.332115	0.20197	-2.5376	-2.14267	-1.36351	-1.0278	-0.411056	-0.543482	-0.583692	-0.145998	-0.045179	-0.427361	-0.798876	-1.73755	-1.20481	-0.459295	-0.236422	-0.370488	-0.767258	1.62386	1.4104	1.03527	2.74202	1.08111	1.14737	1.31834	1.19802	1.18108	1.07041	0.938853	0.840733	0.616651	0.54324	0.508305	0.405972	0.333783	0.345047	0.240549	0.115056
687	0.755536	10.21	0	1.19948	-0.420313	1.35411	0.549763	-0.423659	-3.30103	-0.238448	0.303563	0.115111	-3.09691	-4	-2.37675	-1.61798	-0.81673	-0.750557	-0.675306	-0.169027	-0.063537	-0.466609	-0.851089	-1.82974	-1.36754	-0.609241	-0.311402	-0.439376	-0.849551	1.60201	1.41199	1.03305	2.78368	1.21276	1.28319	1.4555	1.33584	1.30678	1.19133	1.10127	0.989429	0.805533	0.684033	0.619541	0.465241	0.366201	0.33912	0.223088	0.147603
688	0.759305	10.4	1	1.16584	-0.428323	1.41162	0.633499	-0.26817	-1.6968	-0.090979	0.424392	0.129303	-1.9101	-2.17393	-1.44612	-1.08355	-0.539403	-0.744486	-0.647625	-0.087087	0.068557	-0.324955	-0.716925	-1.74715	-1.35753	-0.629672	-0.331894	-0.395558	-0.787812	1.61927	1.41016	1.02975	2.75406	1.36386	1.43324	1.59351	1.43404	1.34374	1.17358	1.10471	1.07688	0.946943	0.838849	0.780077	0.614546	0.517636	0.440909	0.292256	0.205926
690	0.911506	10.53	0	1.31806	-0.295418	1.89098	0.643068	-0.243668	-2.08092	-0.063687	0.41387	0.176004	-2.33724	-2.55284	-1.53165	-1.1296	-0.52959	-0.648784	-0.608007	-0.088097	0.052655	-0.334888	-0.723538	-1.74473	-1.41341	-0.62142	-0.220187	-0.33904	-0.755228	1.61824	1.40985	1.02901	2.73069	1.07702	1.14443	1.30386	1.19405	1.17932	1.08116	1.04746	1.03189	0.870348	0.737533	0.66388	0.470172	0.344766	0.285236	0.079181	0.023154
693	1.24514	10.42	1	1.16197	-0.420117	1.40483	0.595584	-0.295592	-2.58503	-0.186419	0.329581	0.204364	-2.88606	-2.72125	-1.90309	-1.37572	-0.822752	-0.778325	-0.553774	-0.099851	-0.04542	-0.485585	-0.870955	-1.84164	-1.32514	-0.516555	-0.196133	-0.354873	-0.809668	1.60078	1.41508	1.03284	2.77837	1.26143	1.33282	1.52195	1.42504	1.41178	1.31587	1.24185	1.2038	1.06526	0.944483	0.888634	0.718185	0.625704	0.589737	0.439709	0.363522
694	1.02764	10.1	1	1.21431	-0.388716	1.57864	0.703764	-0.247491	-2.00877	-0.109691	0.48193	0.244104	-2.18709	-2.60206	-1.61618	-1.34294	-0.577246	-0.813326	-0.517126	0.005266	0.120344	-0.298778	-0.691649	-1.69897	-1.20481	-0.442132	-0.18923	-0.316233	-0.740884	1.60745	1.41292	1.03272	2.73394	1.19465	1.25853	1.43182	1.36182	1.37309	1.27168	1.14287	0.999586	0.770677	0.64204	0.593971	0.422855	0.317765	0.248907	0.075721	-0.012589
695	1.25295	10.7	1	1.28194	-0.308335	1.88139	0.603339	-0.237246	-1.52143	-0.106405	0.365918	0.184606	-1.72816	-2.0655	-1.35853	-0.94424	-0.575772	-0.758703	-0.759451	-0.174964	0.012711	-0.368658	-0.746178	-1.69037	-1.29158	-0.550985	-0.243592	-0.364717	-0.76853	1.63378	1.4081	1.03129	2.80302	1.38202	1.45756	1.61477	1.47588	1.37779	1.17026	1.00961	0.893286	0.740175	0.637299	0.637776	0.45557	0.328088	0.292678	0.125714	0.00616
695-R	1.25295	10.7	1	1.28194	-0.308335	1.88139	0.614444	-0.219179	-1.5157	-0.097236	0.378107	0.200002	-1.72816	-2.06048	-1.33068	-0.935917	-0.543482	-0.769296	-0.759451	-0.169091	0.025388	-0.354283	-0.730721	-1.66959	-1.25649	-0.52491	-0.235152	-0.352519	-0.753748	1.63629	1.40762	1.03137	2.80302	1.38202	1.45756	1.61477	1.47587	1.3778	1.17026	1.00962	0.893262	0.740205	0.63729	0.63779	0.455606	0.328176	0.292699	0.125806	0.006038
696	0.859002	9.98	0	1.30514	-0.333327	1.84448	0.53954	-0.402634	-2.5376	-0.257118	0.284814	0.142045	-2.72125	-4	-2.03621	-1.44855	-0.818156	-0.811353	-0.713095	-0.201764	-0.081445	-0.477817	-0.855426	-1.8041	-1.36957	-0.599635	-0.276462	-0.409047	-0.822752	1.60962	1.4111	1.0327	2.77356	1.1832	1.24966	1.40565	1.26319	1.19813	1.0665	0.978376	0.919825	0.758948	0.624233	0.579511	0.41178	0.313767	0.235288	0.11075	0.00514
697	1.09889	10.24	1	1.28803	-0.361546	1.72016	0.667332	-0.002133	-1.41341	0.173011	0.448181	0.130945	-1.71444	-1.67985	-1.02365	-0.648784	-0.241164	-0.491605	-0.560667	-0.06631	0.087852	-0.292174	-0.681728	-1.74232	-1.41229	-0.670806	-0.351542	-0.37479	-0.757707	1.64946	1.4094	1.02714	2.75789	1.24826	1.30196	1.47702	1.35993	1.3386	1.20464	1.12276	1.05989	0.912298	0.797366	0.745595	0.602835	0.552842	0.523499	0.424415	0.343362
698	0.914124	10.41	0	1.20412	-0.428615	1.47567	0.66339	-0.285586	-2.17393	-0.096693	0.408104	0.233631	-2.38722	-2.50864	-1.72816	-1.32422	-0.591421	-0.677988	-0.556268	-0.053892	0.037825	-0.379552	-0.754981	-1.68194	-1.04383	-0.321937	-0.224827	-0.425737	-0.819014	1.60127	1.41293	1.04281	2.78984	1.20029	1.29755	1.47178	1.33032	1.28663	1.16963	1.08398	1.09259	0.97805	0.91545	0.887296	0.718778	0.669671	0.6158	0.456655	0.372824
699	1.21954	10.26	1	1.07591	-0.486296	1.36922	0.596498	-0.156269	-1.27409	-0.070479	0.323665	0.22204	-1.48413	-1.73993	-1.19586	-0.911155	-0.521289	-0.739929	-0.722391	-0.194431	-0.042488	-0.427245	-0.788079	-1.64975	-1.02965	-0.331521	-0.253833	-0.440572	-0.812479	1.63489	1.40922	1.04338	2.76978	1.16879	1.2234	1.3809	1.24357	1.19781	1.03591	0.932208	0.85474	0.673416	0.561158	0.514737	0.330993	0.23227	0.198919	0.001033	-0.120822
701	0.784931	10.69	1	1.14239	-0.410442	1.55145	0.676218	0.050534	-1.2815	0.171522	0.414489	0.254886	-1.55909	-1.6038	-0.965372	-0.582694	-0.290815	-0.536406	-0.507519	-0.068593	0.047509	-0.356844	-0.736127	-1.72354	-1.37059	-0.554085	-0.16698	-0.263683	-0.708853	1.65751	1.41199	1.02613	2.76957	1.28561	1.35191	1.50502	1.36851	1.33215	1.21973	1.17705	1.14495	0.998135	0.873265	0.83068	0.669228	0.563425	0.51029	0.348027	0.255273
703	1.02217	10.63	1	1.19117	-0.435207	1.52892	0.575696	-0.257746	-1.87943	-0.102813	0.254862	0.24704	-2.11919	-2.31876	-1.5867	-1.08725	-0.649558	-0.660151	-0.654234	-0.206978	-0.126679	-0.533132	-0.874519	-1.67366	-1.04144	-0.31078	-0.20412	-0.436045	-0.841336	1.61898	1.41201	1.04484	2.76051	1.18966	1.24102	1.40536	1.31044	1.32394	1.18792	1.01683	0.886893	0.682961	0.587337	0.565117	0.49369	0.449001	0.457738	0.327602	0.265492
704	0.905746	10.46	1	1.15168	-0.413099	1.43136	0.718028	0.068409	-1.07572	0.220422	0.438511	0.270073	-1.31247	-1.46218	-0.912219	-0.565431	-0.308035	-0.419988	-0.399354	0.004364	0.05534	-0.365724	-0.738024	-1.68613	-1.14448	-0.412177	-0.122744	-0.320027	-0.778586	1.64376	1.41598	1.03586	2.75754	1.25579	1.31652	1.4625	1.34374	1.31672	1.19597	1.119	1.06801	0.907207	0.827308	0.80375	0.657101	0.601801	0.563707	0.45557	0.344299
706	0.289093	9.98	1	1.13545	-0.390356	1.33646	0.63119	-0.450997	-2.1549	-0.12384	0.403927	0.153876	-2.20066	-4	-1.95861	-1.50446	-0.612077	-0.687611	-0.637141	-0.113904	0.039811	-0.337148	-0.710411	-1.63827	-1.30804	-0.616005	-0.282496	-0.401319	-0.793174	1.61843	1.41014	1.03264	2.8368	1.29557	1.35762	1.49727	1.34627	1.23647	1.05035	0.920819	0.860588	0.720504	0.633047	0.6163	0.525045	0.448449	0.445215	0.332438	0.235739
706-R	0.289093	9.98	1	1.13545	-0.390356	1.33646	0.636368	-0.442974	-2.22185	-0.133713	0.413048	0.160769	-2.25181	-4	-1.94692	-1.55129	-0.596879	-0.711527	-0.649364	-0.111596	0.050766	-0.324772	-0.699187	-1.63264	-1.29499	-0.603104	-0.28042	-0.392545	-0.781464	1.61914	1.40953	1.03243	2.8368	1.29557	1.35761	1.49727	1.34628	1.23649	1.05034	0.920801	0.860578	0.72049	0.633064	0.616265	0.525045	0.448397	0.445293	0.332438	0.235781
708	1.2728	9.94	0	1.31091	-0.291979	1.75435	0.551901	-0.283246	-1.88606	-0.294307	0.298569	0.200276	-2.14874	-2.24412	-1.57512	-1.20831	-0.734475	-1.01412	-0.807433	-0.223226	-0.056061	-0.452102	-0.832683	-1.77989	-1.23062	-0.453581	-0.239125	-0.371918	-0.775208	1.62032	1.40876	1.03505	2.7439	1.31836	1.40699	1.55971	1.40881	1.35177	1.22929	1.12649	1.01614	0.799833	0.696897	0.684247	0.549645	0.437449	0.359474	0.188326	0.102662
709	1.06719	10.63	0	1.26717	-0.331426	1.75664	0.646854	-0.21332	-1.65561	-0.090979	0.403618	0.238573	-1.86646	-2.19382	-1.4034	-1.00524	-0.5223	-0.719194	-0.73189	-0.134659	0.049915	-0.333108	-0.708853	-1.64207	-1.14997	-0.421475	-0.201557	-0.339704	-0.738737	1.62957	1.40726	1.034	2.85633	1.15828	1.23194	1.39333	1.27441	1.2243	1.08606	0.986896	0.919949	0.721536	0.591065	0.534308	0.383217	0.267823	0.176091	0.018885	-0.032556
711	1.27706	10.27	1	1.23905	-0.376881	1.62737	0.635172	-0.147764	-1.7167	0.030519	0.36502	0.201588	-1.99568	-1.99568	-1.33819	-0.957818	-0.438779	-0.53551	-0.568475	-0.104467	-0.009528	-0.40616	-0.777024	-1.70996	-1.12148	-0.403183	-0.251424	-0.415782	-0.808549	1.61874	1.41163	1.03871	2.7666	1.2878	1.33898	1.49193	1.34238	1.2478	1.10705	1.01093	0.954587	0.781926	0.644626	0.598686	0.480212	0.443077	0.456655	0.359474	0.320245
712	1.22299	10.57	0	1.23477	-0.373855	1.56937	0.785116	0.001431	-1.33348	0.229118	0.560827	0.241173	-1.5817	-1.71444	-1.02872	-0.624702	-0.244735	-0.41805	-0.404283	0.080193	0.19637	-0.207468	-0.594824	-1.62342	-1.26122	-0.524765	-0.171662	-0.304869	-0.735182	1.64015	1.41317	1.02892	2.77895	1.15096	1.21157	1.35038	1.22591	1.21059	1.08743	1.02435	0.927712	0.717948	0.623249	0.553883	0.396199	0.244689	0.132473	-0.036212	-0.180456
715	1.04658	10.17	0	1.24846	-0.367476	1.50515	0.613006	-0.355561	-4	-0.407823	0.286726	0.346255	-3.39794	-4	-4	-1.87289	-1.6073	-1.21183	-0.545155	-0.108072	-0.099578	-0.598772	-0.941574	-1.69465	-1.00966	-0.234779	-0.06839	-0.322302	-0.800245	1.59743	1.41728	1.04523	2.73167	1.21371	1.29231	1.44907	1.30474	1.23876	1.10624	1.01773	1.01304	0.90541	0.873265	0.872711	0.742613	0.645095	0.613288	0.49036	0.426356
716	0.961389	9.97	1	1.19173	-0.403922	1.43616	0.678418	-0.291324	-2.5376	-0.12384	0.457731	0.206799	-2.65758	-4	-1.77728	-1.5817	-0.559721	-0.757459	-0.558305	-0.028214	0.095518	-0.311313	-0.701365	-1.70115	-1.19723	-0.464833	-0.247721	-0.357832	-0.75995	1.60492	1.41164	1.03345	2.76704	1.2413	1.3075	1.44352	1.31492	1.28232	1.17056	1.10619	1.0607	0.861136	0.732126	0.657375	0.512329	0.426511	0.352183	0.252853	0.137776
717	1.13496	9.77	0	1.36097	-0.280421	1.82086	0.64364	-0.000348	-1.16178	0.157789	0.410389	0.124765	-1.40012	-1.54363	-0.969805	-0.59329	-0.323215	-0.487582	-0.577903	-0.09173	0.048248	-0.334888	-0.723768	-1.78252	-1.55595	-0.79915	-0.279179	-0.360613	-0.784362	1.65057	1.41038	1.02523	2.7646	1.33888	1.42003	1.57675	1.4281	1.36433	1.21257	1.1179	1.08695	0.958018	0.876438	0.811479	0.633468	0.492361	0.372824	0.194316	0.047924
718	0.479777	10	0	1.1682	-0.391309	1.36361	0.680888	-0.388383	-3	-0.233736	0.429041	0.284656	-2.74473	-4	-2.37675	-1.75945	-0.791021	-0.886391	-0.564793	-0.038389	0.063108	-0.36251	-0.738261	-1.65365	-1.07263	-0.325139	-0.139363	-0.339609	-0.767004	1.59915	1.41305	1.04001	2.78301	1.30124	1.37909	1.56266	1.45658	1.42078	1.27881	1.18415	1.12656	0.969482	0.902831	0.874509	0.750214	0.662983	0.639676	0.505796	0.403284
719	0.687529	9.93	0	1.16465	-0.418521	1.18752	0.600298	-0.323215	-4	-0.257746	0.27614	0.306146	-4	-4	-2.25964	-1.62893	-0.844968	-0.825649	-0.621966	-0.163549	-0.105462	-0.54106	-0.888401	-1.67778	-0.957031	-0.203148	-0.138107	-0.408713	-0.822464	1.6034	1.41292	1.0505	2.72539	1.44263	1.52603	1.69383	1.56119	1.51679	1.39077	1.32138	1.30922	1.1894	1.092	1.05326	0.900237	0.816241	0.774343	0.626438	0.587604
720	0.642289	10.67	0	1.22789	-0.358405	1.3032	0.641266	-0.122226	-1.63078	0.071772	0.379704	0.181358	-1.90309	-1.90658	-1.27654	-0.832683	-0.441651	-0.50696	-0.534617	-0.080347	0.008217	-0.398701	-0.779892	-1.767	-1.2652	-0.500313	-0.235077	-0.394803	-0.81673	1.62266	1.41301	1.03432	2.7546	1.37429	1.42696	1.57229	1.41807	1.35191	1.22988	1.14275	1.08626	0.915283	0.790832	0.706149	0.502882	0.438894	0.395521	0.241657	0.165508
721	1.13654	10.68	0	1.17898	-0.402261	1.47276	0.665562	0.000824	-1.25493	0.174438	0.41679	0.181129	-1.50864	-1.61979	-1.00174	-0.625985	-0.294393	-0.484656	-0.51159	-0.066513	0.04708	-0.347947	-0.725842	-1.70996	-1.31966	-0.594995	-0.267687	-0.356646	-0.773142	1.64932	1.41233	1.02948	2.77353	1.31911	1.40312	1.53893	1.40033	1.34956	1.23142	1.17047	1.17526	1.0681	1.01203	0.97957	0.826383	0.694605	0.612279	0.430981	0.256992
724	1.0813	10.38	0	1.24773	-0.409398	1.48287	0.639148	0.103906	-1.05502	0.227218	0.3098	0.252222	-1.30715	-1.39254	-0.866781	-0.535361	-0.263285	-0.431095	-0.450506	-0.100672	-0.092266	-0.515843	-0.859492	-1.70996	-1.02136	-0.308476	-0.209504	-0.422968	-0.836839	1.65252	1.41587	1.04481	2.79313	1.30345	1.36298	1.48427	1.33065	1.27865	1.15447	1.09881	1.08355	0.933776	0.810201	0.712409	0.50965	0.331476	0.309732	0.171935	0.129567
725	1.04551	10.48	1	1.29314	-0.338593	1.86392	0.617535	-0.373762	-2.72125	-0.140501	0.363856	0.190192	-2.65758	-4	-2.0655	-1.59007	-0.637329	-0.66736	-0.627272	-0.125344	-0.005903	-0.396964	-0.76675	-1.67366	-1.16685	-0.453951	-0.250418	-0.416008	-0.80799	1.60881	1.41098	1.03754	2.75008	1.29551	1.35966	1.53911	1.41382	1.36096	1.24019	1.19233	1.19616	1.06294	0.969372	0.911665	0.744665	0.650677	0.560305	0.36842	0.253546
726	0.654164	10.35	0	1.25091	-0.369583	1.54777	0.548254	-0.558934	-2.74473	-0.477295	0.211388	0.282826	-2.67778	-4	-4	-1.84771	-1.11919	-0.989276	-0.886057	-0.288868	-0.158578	-0.565591	-0.889074	-1.61439	-0.880414	-0.162601	-0.210278	-0.535361	-0.890421	1.60566	1.4097	1.05655	2.79343	1.35034	1.39299	1.53427	1.39412	1.36011	1.23541	1.15779	1.10567	0.945422	0.864455	0.802285	0.614546	0.518827	0.438957	0.277118	0.171935
727	0.905035	10.13	1	1.18441	-0.42716	1.54033	0.572139	-0.123378	-1.77728	0.021892	0.279804	0.189743	-2.14874	-1.93181	-1.28233	-0.878769	-0.424928	-0.56591	-0.653256	-0.208169	-0.09496	-0.477425	-0.840433	-1.74473	-1.13194	-0.386158	-0.286677	-0.448428	-0.823041	1.63127	1.41017	1.04094	2.7657	1.31502	1.38446	1.54069	1.41755	1.39387	1.25831	1.1811	1.14605	1.03227	0.94307	0.873127	0.724081	0.646264	0.64204	0.539016	0.410576
730	0.872907	9.83	0	1.28533	-0.350164	1.69373	0.703128	-0.141643	-1.78252	0.079724	0.432071	0.269326	-2.05061	-2.07572	-1.34582	-0.965372	-0.373249	-0.498804	-0.508778	-0.040815	0.057171	-0.342466	-0.706637	-1.59688	-0.946154	-0.232696	-0.212823	-0.449649	-0.813326	1.61983	1.41189	1.04902	2.79288	1.26474	1.35526	1.53765	1.40818	1.30348	1.13524	1.01256	0.9797	0.847984	0.760674	0.736131	0.544068	0.405972	0.343737	0.130334	0.061955
731	1.07958	10.45	1	1.23502	-0.376239	1.48996	0.670394	-0.054039	-1.58004	0.151982	0.368026	0.268905	-1.89279	-1.80967	-1.16178	-0.712646	-0.324588	-0.438064	-0.529002	-0.097671	-0.010595	-0.412401	-0.764472	-1.6216	-0.966979	-0.240634	-0.211902	-0.456056	-0.834756	1.63626	1.41224	1.04827	2.75957	1.4127	1.4729	1.63202	1.48548	1.43464	1.27859	1.17471	1.12926	0.950087	0.853293	0.80988	0.659146	0.586534	0.546131	0.447158	0.3737
732	0.983616	10.3	0	1.23603	-0.376329	1.60853	0.657171	-0.127844	-1.49214	0.07133	0.380718	0.234467	-1.73993	-1.85078	-1.22768	-0.806319	-0.398592	-0.527682	-0.601019	-0.106016	0.009111	-0.384787	-0.742321	-1.61979	-0.993962	-0.293453	-0.248413	-0.474826	-0.841336	1.62943	1.41093	1.04577	2.74363	1.3806	1.43967	1.57694	1.44155	1.37697	1.22954	1.15149	1.08661	0.924771	0.842728	0.803262	0.624724	0.543773	0.471571	0.303093	0.202826
733	1.15793	10.45	1	1.2572	-0.352709	1.68753	0.647989	-0.191654	-1.88941	-0.027288	0.370828	0.254355	-2.16749	-2.16115	-1.45967	-1.04624	-0.519562	-0.6515	-0.541513	-0.083441	-0.004146	-0.427245	-0.793174	-1.67778	-1.03811	-0.300076	-0.217384	-0.412738	-0.812761	1.61607	1.41367	1.04375	2.73373	1.32716	1.39224	1.56096	1.4427	1.41854	1.29399	1.20386	1.15606	0.985598	0.863039	0.809399	0.648592	0.556303	0.50515	0.39043	0.303607
735	0.929055	9.98	1	1.23401	-0.373896	1.54654	0.598769	-0.327533	-2.07572	-0.209293	0.330353	0.227835	-2.284	-2.61979	-1.78516	-1.26122	-0.775985	-0.809108	-0.665747	-0.149538	-0.035693	-0.445753	-0.818442	-1.72584	-1.15677	-0.391688	-0.189969	-0.392116	-0.812197	1.6113	1.41142	1.03933	2.79322	1.38137	1.4267	1.55492	1.37269	1.28892	1.13316	1.02158	0.997303	0.852712	0.77884	0.734114	0.59133	0.498967	0.432129	0.324674	0.25642
736	0.876987	10.07	0	1.21484	-0.360263	1.38202	0.592255	-0.252122	-1.60906	-0.207188	0.306211	0.253847	-1.81248	-2.04576	-1.52578	-1.23582	-0.7716	-0.910802	-0.61048	-0.145148	-0.068593	-0.500863	-0.869666	-1.73049	-1.05799	-0.295935	-0.187354	-0.416801	-0.831503	1.6144	1.41352	1.04567	2.79588	1.29062	1.37076	1.55246	1.43854	1.43163	1.29019	1.18483	1.0867	0.911158	0.794222	0.742239	0.604123	0.504503	0.452662	0.287375	0.179524
737	1.34228	10.51	0	1.43996	-0.229854	2.06296	0.652333	-0.205651	-1.68194	0.000434	0.455773	0.101231	-1.8962	-2.25964	-1.34679	-1.01592	-0.419874	-0.633204	-0.611366	-0.070632	0.099404	-0.277613	-0.671009	-1.72816	-1.72584	-1.00966	-0.338377	-0.336393	-0.735654	1.63038	1.40897	1.02093	2.77977	1.16087	1.22037	1.38928	1.25026	1.18431	1.03994	0.962053	0.893947	0.684247	0.561101	0.4133	0.243864	0.172214	0.08398	-0.045757	-0.196088
738	0.850344	9.78	1	1.21272	-0.392392	1.62221	0.586565	-0.422049	-2.52288	-0.297742	0.300682	0.242591	-2.56864	-4	-2.45593	-1.62709	-0.884722	-0.84863	-0.700929	-0.178486	-0.067222	-0.480434	-0.840433	-1.68613	-1.05061	-0.311936	-0.203287	-0.426432	-0.828566	1.60566	1.41141	1.04417	2.7624	1.25927	1.33205	1.50901	1.38946	1.34942	1.20244	1.09158	1.02158	0.83554	0.727967	0.696689	0.539614	0.502882	0.475394	0.353101	0.3077
739	1.07628	10.7	0	1.19701	-0.396963	1.4456	0.655791	-0.22541	-1.83863	0.021727	0.410423	0.175367	-2.07058	-2.24412	-1.45842	-0.998266	-0.506403	-0.554863	-0.517412	-0.056061	0.039652	-0.364617	-0.746904	-1.72816	-1.27572	-0.509199	-0.24443	-0.411616	-0.827105	1.61724	1.41341	1.03585	2.77224	1.16977	1.25722	1.43586	1.3198	1.26375	1.11426	1.02306	0.978485	0.818603	0.719962	0.709996	0.585461	0.521325	0.470872	0.371068	0.304121
740	0.873809	10.1	0	1.18497	-0.382163	1.24304	0.595959	-0.034892	-1.05159	0.077985	0.354089	0.115044	-1.266	-1.48413	-0.975925	-0.671824	-0.413976	-0.579714	-0.639028	-0.149967	-0.010862	-0.392116	-0.778064	-1.77989	-1.3536	-0.645507	-0.298864	-0.416235	-0.8173	1.64742	1.41043	1.03187	2.7656	1.32274	1.36663	1.49881	1.34803	1.28368	1.13918	1.06664	1.02644	0.883504	0.759668	0.710399	0.577875	0.487453	0.463644	0.321644	0.234686
741	0.71693	9.79	0	1.18639	-0.426441	1.38021	0.793602	0.023911	-1.23732	0.281533	0.578089	0.172428	-1.47496	-1.61083	-0.975925	-0.618704	-0.180654	-0.343806	-0.355463	0.105885	0.210024	-0.192127	-0.582694	-1.63639	-1.23062	-0.545308	-0.275315	-0.378408	-0.769807	1.63765	1.41472	1.03165	2.79624	1.16194	1.22414	1.39156	1.28271	1.25054	1.13041	1.03743	0.940469	0.776424	0.681026	0.685528	0.588138	0.543181	0.526585	0.402057	0.299995
742	0.935709	9.91	1	1.3865	-0.279501	2.06333	0.570846	-0.106016	-1.68194	0.086502	0.295677	0.116707	-2	-1.92445	-1.23958	-0.803824	-0.401757	-0.447575	-0.613144	-0.192871	-0.079407	-0.441772	-0.818442	-1.82102	-1.53611	-0.718512	-0.271484	-0.394911	-0.80827	1.63422	1.40988	1.02965	2.80843	1.20708	1.27865	1.44579	1.34219	1.28673	1.10193	0.950898	0.847014	0.684674	0.597643	0.586266	0.47781	0.409772	0.348027	0.155625	0.042332
743	0.574263	9.79	1	1.24502	-0.367676	1.59218	0.620625	-0.380698	-2.07572	-0.217098	0.372175	0.208629	-2.23657	-2.65758	-1.87615	-1.41341	-0.705313	-0.800245	-0.688458	-0.125286	0.010936	-0.390833	-0.76675	-1.68825	-1.0655	-0.337809	-0.256177	-0.456677	-0.832092	1.60669	1.4103	1.04327	2.72817	1.36718	1.4162	1.57469	1.45241	1.38959	1.25493	1.15736	1.12972	0.995426	0.906053	0.870488	0.7428	0.686594	0.690829	0.557736	0.501255
744	1.42597	10.13	0	1.47755	-0.184751	2.01912	0.698709	0.10721	-0.975925	0.265596	0.501497	0.070407	-1.21753	-1.35655	-0.784891	-0.436994	-0.157141	-0.411168	-0.621784	-0.054187	0.150388	-0.209715	-0.604848	-1.73049	-1.68194	-1.11919	-0.384681	-0.348141	-0.736127	1.67503	1.40556	1.01863	2.80806	1.34214	1.4063	1.55959	1.39587	1.2941	1.12641	1.02492	0.939638	0.732202	0.579511	0.484639	0.332919	0.196952	0.113943	-0.010465	-0.137528
745	0.936487	10.26	0	1.21272	-0.402277	1.65031	0.664802	-0.272866	-2.02228	-0.036968	0.465695	0.100681	-2.22185	-2.49485	-1.56225	-1.20691	-0.486383	-0.621966	-0.570894	-0.033201	0.106531	-0.28408	-0.682564	-1.76447	-1.47756	-0.735891	-0.322576	-0.393081	-0.785421	1.61045	1.41063	1.02772	2.79797	1.26177	1.31412	1.44922	1.28641	1.2099	1.0579	0.957904	0.932812	0.783121	0.688716	0.603351	0.445678	0.345234	0.280383	0.080042	-0.060956
746	0.785077	9.92	1	1.33244	-0.32685	1.84634	0.727004	-0.342275	-2.09691	-0.153168	0.456108	0.354608	-2.20066	-4	-1.90658	-1.3947	-0.625435	-0.769551	-0.614036	-0.039529	0.092018	-0.317855	-0.675923	-1.51428	-0.824778	-0.109467	-0.110586	-0.422393	-0.796967	1.60658	1.41004	1.05654	2.75774	1.35587	1.41581	1.58273	1.44617	1.39939	1.27113	1.20675	1.14457	0.973384	0.870209	0.834103	0.674657	0.621234	0.579466	0.454845	0.366423
747	1.19838	10.32	0	1.31931	-0.346717	1.77306	0.575061	-0.391795	-2.45593	-0.253055	0.346998	0.143171	-2.58503	-4	-1.9393	-1.56384	-0.727926	-0.849858	-0.705975	-0.163549	-0.01287	-0.400444	-0.786482	-1.77211	-1.38828	-0.614572	-0.283162	-0.390512	-0.792904	1.61284	1.40981	1.03157	2.75156	1.24221	1.31627	1.45979	1.29299	1.2211	1.03304	0.916329	0.844803	0.69146	0.567082	0.542885	0.381502	0.34849	0.301547	0.184962	0.044204
749	1.17235	10.06	0	1.37346	-0.295787	1.81889	0.814946	-0.125634	-1.44249	0.155154	0.649997	0.106871	-1.63078	-1.97469	-1.18642	-0.90763	-0.268089	-0.494579	-0.407712	0.142076	0.295743	-0.095826	-0.505428	-1.66959	-1.75696	-1.05552	-0.311047	-0.307417	-0.705754	1.62238	1.41075	1.01843	2.75916	1.2242	1.30144	1.46754	1.35952	1.31009	1.18334	1.08073	0.999793	0.851695	0.78278	0.775558	0.649984	0.567363	0.536318	0.389588	0.309732
750	0.691824	9.79	0	1.26951	-0.35753	1.48572	0.668153	-0.341416	-2.17393	-0.248105	0.394452	0.304706	-2.26761	-3.04576	-2.13077	-2.14267	-0.706416	-0.866781	-0.618163	-0.075669	0.026901	-0.400881	-0.762708	-1.6073	-0.895513	-0.187555	-0.17744	-0.405386	-0.787812	1.59697	1.412	1.04899	2.72742	1.31125	1.40491	1.58457	1.46817	1.38883	1.25401	1.15555	1.12057	0.976961	0.866428	0.836143	0.728354	0.660956	0.647197	0.523189	0.451201
751	0.907755	9.73	1	1.22994	-0.395699	1.44248	0.606876	-0.405166	-2.13077	-0.155399	0.353859	0.179839	-2.24412	-4	-1.92812	-1.4828	-0.665144	-0.710857	-0.636764	-0.135548	-0.016329	-0.408713	-0.775726	-1.67162	-1.17457	-0.472757	-0.278849	-0.428291	-0.821023	1.6112	1.41143	1.03739	2.73865	1.27311	1.35689	1.52686	1.40609	1.38043	1.24386	1.17096	1.12323	0.951245	0.84347	0.818289	0.679731	0.591595	0.543181	0.406945	0.305658
752	1.29842	10.14	0	1.37566	-0.259783	1.88986	0.647715	0.340385	-0.557207	0.377598	0.434521	0.121396	-0.78728	-0.965372	-0.457175	-0.149844	-0.046385	-0.503624	-0.806041	-0.197158	0.091667	-0.252122	-0.641114	-1.73755	-1.63264	-1.28904	-0.304081	-0.274578	-0.685711	1.74604	1.40236	1.01458	2.78884	1.13559	1.18718	1.3376	1.18564	1.12803	1.00473	0.920695	0.853003	0.647895	0.540508	0.4843	0.310744	0.260412	0.213075	0.035716	-0.070581
753	1.14423	10.14	1	1.21458	-0.365697	1.71517	0.605736	0.133571	-1.05601	0.233985	0.368361	0.09121	-1.31516	-1.36856	-0.817015	-0.478339	-0.164753	-0.437469	-0.681519	-0.173019	0.010385	-0.346112	-0.734475	-1.82974	-1.44491	-0.738737	-0.396206	-0.38384	-0.76045	1.67131	1.40636	1.02513	2.71977	1.31742	1.39454	1.56022	1.43544	1.3914	1.23112	1.11363	1.04299	0.884472	0.7809	0.727386	0.612784	0.523808	0.456655	0.31975	0.199572
754	0.922322	10.31	0	1.24502	-0.369911	1.71096	0.579795	-0.194295	-1.71897	-0.024338	0.321847	0.139281	-1.99568	-2.00436	-1.37675	-0.918293	-0.553774	-0.600499	-0.622148	-0.153045	-0.045951	-0.443456	-0.828274	-1.83268	-1.39686	-0.590743	-0.26817	-0.414426	-0.835647	1.62237	1.41178	1.0329	2.79753	1.34537	1.40552	1.56139	1.42678	1.35085	1.17249	1.04261	0.940943	0.765562	0.677129	0.646964	0.513788	0.479184	0.422074	0.252969	0.172631
755	1.16479	10.46	1	1.25551	-0.36893	1.79379	0.708582	0.131779	-0.910802	0.288719	0.487167	0.130398	-1.13966	-1.30627	-0.762708	-0.421132	-0.159455	-0.392009	-0.534171	-0.034845	0.129045	-0.249646	-0.63865	-1.68825	-1.32148	-0.66615	-0.328457	-0.377993	-0.767004	1.67597	1.40928	1.02733	2.75414	1.27307	1.32934	1.47692	1.32015	1.25941	1.09835	0.909675	0.831621	0.627821	0.545788	0.497544	0.375664	0.326222	0.29127	0.134779	0.015406
757	1.16922	10.3	1	1.28758	-0.370652	1.73799	0.445682	-0.193142	-1.7122	-0.126447	0.103085	0.16337	-2.00436	-2.04576	-1.3851	-0.95117	-0.643592	-0.677988	-0.803547	-0.403183	-0.274824	-0.637895	-0.985479	-1.82681	-1.38934	-0.594312	-0.248875	-0.376234	-0.798603	1.63454	1.40939	1.03171	2.8122	1.19127	1.26279	1.40808	1.26149	1.19392	1.03553	0.988686	0.98773	0.877399	0.811479	0.740363	0.55052	0.416165	0.31577	0.137173	0.041393
758	1.13168	10.3	0	1.20194	-0.38015	1.38917	0.600145	-0.147093	-1.52724	0.004837	0.385392	0.096319	-1.78252	-1.86967	-1.22621	-0.841035	-0.423889	-0.638272	-0.695941	-0.14533	0.032417	-0.34727	-0.741123	-1.79588	-1.47625	-0.715118	-0.374482	-0.398157	-0.784098	1.63547	1.40856	1.02728	2.79966	1.27712	1.352	1.50243	1.34705	1.25945	1.07476	0.997615	0.957448	0.814343	0.746523	0.705742	0.578966	0.50965	0.444937	0.31975	0.255273
760	1.01206	10.59	1	1.23754	-0.400773	1.84634	0.668516	-0.046772	-1.66154	0.181443	0.434058	0.09503	-1.98716	-1.83565	-1.16749	-0.770574	-0.278107	-0.378512	-0.472112	-0.032031	0.061603	-0.326426	-0.718739	-1.80967	-1.47237	-0.721018	-0.341893	-0.407379	-0.804377	1.62616	1.41244	1.02826	2.76871	1.24227	1.30968	1.4456	1.29104	1.22586	1.11703	1.06061	1.04073	0.893022	0.757143	0.656646	0.494353	0.432511	0.390851	0.246569	0.164919
762	1.38376	10.46	1	1.26764	-0.329266	1.8704	0.523369	0.282373	-0.613501	0.331448	0.161817	0.121954	-0.831503	-1.02641	-0.562408	-0.257746	-0.182369	-0.348722	-0.625435	-0.298432	-0.228119	-0.61048	-0.96417	-1.85078	-1.27246	-0.699622	-0.291749	-0.378928	-0.819014	1.70503	1.41202	1.02717	2.78629	1.36837	1.45354	1.6278	1.49243	1.42531	1.25625	1.16767	1.09815	0.936298	0.857332	0.770501	0.60822	0.474008	0.36397	0.167739	0.109948
763	0.84364	9.73	0	1.2335	-0.383144	1.47567	0.600908	-0.453581	-4	-0.419874	0.354473	0.227989	-3.39794	-4	-3.52288	-2.95861	-0.893129	-1.07314	-0.741602	-0.148742	-0.003051	-0.410609	-0.789414	-1.7122	-1.09583	-0.348819	-0.222501	-0.402744	-0.79588	1.60259	1.40989	1.04082	2.74946	1.26656	1.3606	1.52652	1.38718	1.32202	1.16272	1.08236	1.06792	0.934138	0.875612	0.875061	0.748188	0.681672	0.665447	0.510928	0.425581
764	1.0133	9.86	1	1.27277	-0.313965	1.6902	0.647442	-0.043112	-1.53462	0.173769	0.412074	0.069224	-1.82391	-1.77989	-1.13371	-0.777024	-0.275806	-0.374688	-0.502794	-0.065047	0.039017	-0.335452	-0.726536	-1.81816	-1.53611	-0.818728	-0.3534	-0.401757	-0.791559	1.62885	1.41109	1.02662	2.79503	1.35648	1.43722	1.62958	1.50696	1.44638	1.29167	1.1774	1.08475	0.89487	0.776078	0.725639	0.597382	0.507727	0.474355	0.316769	0.20412
766	0.926322	10.24	0	1.21985	-0.384927	1.54531	0.569783	-0.188224	-1.89963	-0.109188	0.23515	0.284769	-2.27572	-2.10237	-1.42713	-1.01278	-0.557363	-0.756218	-0.715569	-0.247567	-0.144663	-0.547294	-0.878112	-1.64589	-0.943095	-0.213817	-0.206699	-0.446845	-0.820448	1.62699	1.41039	1.05028	2.74635	1.32794	1.40909	1.56787	1.41501	1.34477	1.19133	1.07849	1.02237	0.854306	0.745781	0.691671	0.559451	0.46912	0.462041	0.291094	0.263805
767	1.30511	9.84	0	1.38721	-0.30103	2.01072	0.669949	0.057095	-1.05799	0.234188	0.42972	0.139816	-1.28316	-1.46725	-0.892112	-0.517126	-0.245499	-0.392331	-0.540005	-0.07873	0.067331	-0.312204	-0.696804	-1.70996	-1.48413	-0.763715	-0.282829	-0.353694	-0.7716	1.66493	1.41036	1.02488	2.85785	1.35443	1.42925	1.58025	1.45972	1.41218	1.25967	1.10874	0.99969	0.775385	0.667675	0.633228	0.495015	0.39043	0.363074	0.22984	0.138679
768	1.03964	10.27	0	1.1726	-0.403187	1.42975	0.666031	-0.125344	-1.78252	-0.049781	0.324035	0.368491	-2.0655	-1.94692	-1.42251	-1.05552	-0.478208	-0.637895	-0.638083	-0.134067	-0.053695	-0.483994	-0.815593	-1.56543	-0.751291	-0.041579	-0.143513	-0.453334	-0.806041	1.61155	1.41082	1.06124	2.76974	1.19774	1.26549	1.43079	1.31791	1.29994	1.19728	1.16449	1.14383	1.01793	0.918704	0.878221	0.736586	0.655276	0.636106	0.501907	0.338646
772	1.01378	10.25	1	1.19201	-0.438022	1.56348	0.60985	-0.240559	-1.49214	-0.232621	0.282531	0.332479	-1.6968	-1.95861	-1.451	-1.17199	-0.703554	-0.980468	-0.719194	-0.198871	-0.090711	-0.519418	-0.849858	-1.58004	-0.823041	-0.113227	-0.178945	-0.456429	-0.825649	1.62007	1.41122	1.05702	2.73713	1.22899	1.3076	1.45824	1.32261	1.2536	1.11577	1.06034	1.02609	0.905539	0.817187	0.755693	0.611521	0.529345	0.50869	0.349879	0.291094
774	1.01928	10.03	1	1.16879	-0.407805	1.5302	0.562198	0.061754	-1.13787	0.183327	0.201861	0.238473	-1.41117	-1.44249	-0.899285	-0.486782	-0.290645	-0.475344	-0.697236	-0.291069	-0.178749	-0.56336	-0.889074	-1.68403	-1.0013	-0.284582	-0.25189	-0.477556	-0.859806	1.66576	1.41015	1.04579	2.77668	1.21961	1.30678	1.48028	1.36633	1.35204	1.25967	1.20977	1.16935	0.96603	0.822977	0.768744	0.624233	0.552552	0.497654	0.30668	0.221228
778	1.64088	10.09	1	1.34223	-0.312977	2.03743	0.621695	-0.092427	-1.1798	0.074963	0.410946	0.088561	-1.39577	-1.64397	-1.04672	-0.714443	-0.36171	-0.5867	-0.693789	-0.139902	0.055837	-0.30883	-0.693789	-1.69897	-1.42366	-0.774174	-0.387428	-0.411504	-0.788612	1.65152	1.40765	1.02747	2.76879	1.29849	1.3782	1.54695	1.43252	1.39804	1.23328	1.05859	0.927285	0.68995	0.577236	0.460313	0.315854	0.244415	0.233278	-0.017226	-0.139662
780	1.24985	9.83	0	1.32305	-0.339253	1.69108	0.620365	-0.351347	-1.81531	-0.176135	0.361256	0.218352	-1.95861	-2.56864	-1.79588	-1.35853	-0.69229	-0.7716	-0.652085	-0.124071	-0.004102	-0.414991	-0.782516	-1.65758	-1.0575	-0.346595	-0.258927	-0.442132	-0.830326	1.61081	1.4118	1.04194	2.78342	1.33421	1.41712	1.6003	1.48805	1.4501	1.33364	1.2599	1.18048	1.00165	0.902443	0.854017	0.701445	0.612027	0.565117	0.410174	0.291094
782	1.06556	10.21	1	1.32469	-0.337053	1.91487	0.685778	0.016072	-1.16877	0.187493	0.430945	0.212108	-1.40894	-1.5544	-0.965773	-0.572514	-0.307947	-0.458296	-0.518414	-0.054876	0.063746	-0.332827	-0.70952	-1.68403	-1.25964	-0.524329	-0.198596	-0.350763	-0.78094	1.65156	1.41189	1.03155	2.70977	1.32183	1.41366	1.60967	1.52173	1.50444	1.35898	1.25042	1.17256	0.987943	0.87368	0.809399	0.660956	0.547012	0.496007	0.325164	0.260979
783	1.02254	10.23	1	1.18384	-0.411926	1.4456	0.622577	-0.198871	-1.77211	-0.064997	0.376741	0.19293	-2.01773	-2.14267	-1.42829	-1.08672	-0.523893	-0.696372	-0.602408	-0.108686	0.010809	-0.390939	-0.772885	-1.73755	-1.22548	-0.478731	-0.255394	-0.377165	-0.781202	1.61994	1.41137	1.03429	2.7761	1.3288	1.39365	1.53344	1.42222	1.3633	1.19254	1.04825	0.962803	0.789169	0.690934	0.649984	0.482516	0.395763	0.355388	0.200714	0.152543
784	0.935366	10.15	0	1.13226	-0.41364	1.233	0.633438	-0.384155	-2.72125	-0.26504	0.385195	0.232971	-2.69897	-4	-2.33724	-1.70334	-0.852633	-0.906228	-0.596022	-0.077534	0.020154	-0.409939	-0.792096	-1.73049	-1.15305	-0.392652	-0.193413	-0.376131	-0.802444	1.59936	1.41344	1.038	2.75116	1.22023	1.27685	1.44053	1.30704	1.2651	1.13868	1.10519	1.09583	0.992701	0.942952	0.924771	0.794554	0.720553	0.684033	0.547306	0.465241
785	0.849556	9.82	1	1.22089	-0.404664	1.47712	0.617493	-0.126738	-1.65365	0.017826	0.342067	0.217168	-1.9393	-1.9101	-1.28067	-0.890421	-0.430158	-0.58486	-0.631713	-0.148375	-0.026687	-0.420102	-0.788879	-1.70115	-1.07936	-0.344573	-0.254847	-0.429574	-0.808549	1.62848	1.4103	1.04157	2.76322	1.14119	1.19103	1.3466	1.25255	1.25103	1.16473	1.07188	1.00414	0.810401	0.654417	0.613666	0.504018	0.405119	0.400106	0.290962	0.202988
787	1.07183	10.59	0	1.27715	-0.362448	1.56937	0.610362	0.034428	-1.11351	0.111867	0.34088	0.211414	-1.35458	-1.49621	-0.936291	-0.599289	-0.348819	-0.602755	-0.615647	-0.159079	-0.026087	-0.417482	-0.791021	-1.74473	-1.29585	-0.545308	-0.220909	-0.324497	-0.749092	1.65834	1.41043	1.0299	2.7994	1.18218	1.25739	1.41366	1.30088	1.28395	1.17843	1.11027	1.0396	0.840196	0.727386	0.666563	0.505473	0.432511	0.396697	0.272173	0.171935
788	1.03202	10.28	1	1.22037	-0.422096	1.58546	0.663069	-0.053302	-1.20343	0.068371	0.353358	0.29168	-1.40782	-1.63451	-1.12726	-0.813326	-0.429457	-0.532984	-0.538052	-0.094474	-0.027057	-0.451979	-0.801618	-1.61083	-0.908685	-0.211549	-0.181049	-0.417142	-0.811634	1.62862	1.41346	1.04819	2.81716	1.20763	1.26419	1.40931	1.27099	1.19728	1.06483	0.987368	0.912222	0.739836	0.630767	0.585837	0.462398	0.354108	0.334454	0.179935	0.109466
789	1.00153	10.63	0	1.22011	-0.362687	1.33445	0.570379	0.084183	-0.968996	0.180355	0.224766	0.236436	-1.20481	-1.36151	-0.834756	-0.487716	-0.303906	-0.506681	-0.644166	-0.267767	-0.158453	-0.544394	-0.875822	-1.66756	-1.04672	-0.351933	-0.2468	-0.411168	-0.813326	1.67323	1.41114	1.04106	2.78071	1.15302	1.23613	1.40723	1.29294	1.26516	1.16753	1.11727	1.11386	1.00524	0.905667	0.863464	0.713611	0.621275	0.562009	0.437071	0.360828
790	1.05075	10.32	1	1.23679	-0.377133	1.53403	0.673482	-0.03711	-1.70996	0.206718	0.421587	0.115611	-2.07572	-1.84164	-1.16431	-0.768276	-0.249492	-0.326703	-0.468393	-0.040529	0.042379	-0.33564	-0.717151	-1.75696	-1.29671	-0.587707	-0.322941	-0.443697	-0.824198	1.62461	1.41188	1.03331	2.78712	1.36911	1.44335	1.60865	1.47158	1.36937	1.17673	1.0568	1.00884	0.836219	0.742332	0.714842	0.567876	0.536418	0.479927	0.364864	0.292502
792	0.794423	10.4	0	1.20548	-0.425128	1.29447	0.602462	-0.131944	-1.70774	0.004106	0.216403	0.321433	-2.01773	-1.94692	-1.36452	-0.936667	-0.527975	-0.584526	-0.542875	-0.176526	-0.193684	-0.650528	-0.94577	-1.6216	-0.856985	-0.141042	-0.167491	-0.474696	-0.872895	1.61909	1.41547	1.05634	2.74657	1.27581	1.33133	1.48359	1.34668	1.31347	1.20663	1.13506	1.0827	0.89671	0.782097	0.722516	0.57265	0.496996	0.435177	0.312762	0.219983
793	0.871158	10.47	1	1.31239	-0.304125	1.88536	0.717687	-0.132002	-1.59688	0.125449	0.479431	0.197777	-1.82974	-2.02687	-1.2644	-0.895172	-0.338093	-0.439376	-0.47847	-0.00476	0.109241	-0.278767	-0.657577	-1.63264	-1.15864	-0.461175	-0.236048	-0.392009	-0.781464	1.62309	1.41153	1.03599	2.80222	1.32379	1.39005	1.55278	1.42725	1.37164	1.2113	1.06526	0.94671	0.753875	0.637061	0.59712	0.425193	0.332438	0.314269	0.117902	0.012234
795	1.02214	10.61	0	1.34791	-0.319705	1.80753	0.672329	-0.284414	-1.93181	-0.052811	0.450926	0.170115	-2.13077	-2.49485	-1.57675	-1.16941	-0.532836	-0.649946	-0.564793	-0.037915	0.088349	-0.31078	-0.698536	-1.70553	-1.25649	-0.527097	-0.268331	-0.395882	-0.795609	1.61056	1.41154	1.03354	2.78978	1.23198	1.31006	1.49601	1.3995	1.36835	1.26623	1.2052	1.1726	1.00043	0.90759	0.838639	0.667453	0.555094	0.485721	0.290776	0.200486
796	1.20502	10.18	1	1.36248	-0.299805	2.02407	0.686976	0.16891	-0.914353	0.321433	0.417289	0.133443	-1.14509	-1.29073	-0.773916	-0.447332	-0.181444	-0.27597	-0.390406	-0.010995	0.030762	-0.370998	-0.756714	-1.82391	-1.47886	-0.839231	-0.209856	-0.328549	-0.7716	1.6541	1.4153	1.02361	2.72341	1.24838	1.3201	1.5239	1.44849	1.46265	1.29347	1.16094	1.10632	0.903219	0.76325	0.638014	0.449368	0.300513	0.22862	0.065171	-0.053875
797	1.10372	9.77	1	1.2634	-0.419529	1.71181	0.566673	-0.421017	-2.19382	-0.322302	0.325351	0.166874	-2.3279	-4	-2.04576	-1.77989	-0.799971	-0.951558	-0.733298	-0.178421	-0.035552	-0.43368	-0.811634	-1.74473	-1.22988	-0.499215	-0.296279	-0.408935	-0.802995	1.60934	1.41042	1.03503	2.77283	1.27997	1.3734	1.53445	1.41257	1.37168	1.2505	1.18298	1.16732	1.01773	0.901821	0.856124	0.669317	0.586212	0.494155	0.331765	0.252853
798	1.10415	10.16	1	1.2413	-0.373048	1.73159	0.636648	0.390158	-0.436875	0.424506	0.340841	0.186589	-0.651695	-0.870955	-0.400772	-0.129889	-0.074482	-0.368962	-0.560983	-0.189902	-0.037773	-0.388702	-0.760701	-1.70553	-1.18442	-0.59176	-0.157453	-0.346016	-0.785156	1.74905	1.40948	1.03413	2.75713	1.36877	1.41362	1.58952	1.46464	1.43129	1.30217	1.21174	1.14331	0.954702	0.865865	0.816083	0.683604	0.611521	0.569597	0.426356	0.369304
799	1.34336	10.48	1	1.2514	-0.405488	1.78533	0.486813	0.070703	-0.921906	0.139186	0.152288	0.119718	-1.13077	-1.34103	-0.866781	-0.542118	-0.333201	-0.473015	-0.810791	-0.374173	-0.217312	-0.57659	-0.928486	-1.76447	-1.16368	-0.50404	-0.381116	-0.468521	-0.848018	1.66729	1.40865	1.03492	2.76727	1.31352	1.38292	1.5417	1.42403	1.36522	1.21767	1.11908	1.04523	0.873404	0.759668	0.705538	0.563142	0.457377	0.40654	0.269957	0.186983
800	1.40271	10.48	1	1.24993	-0.394017	1.71265	0.49578	0.090082	-0.891435	0.179552	0.168998	0.118066	-1.12263	-1.29499	-0.787014	-0.473402	-0.27597	-0.494443	-0.780154	-0.386158	-0.21049	-0.544394	-0.884057	-1.72354	-1.15058	-0.517269	-0.39545	-0.484126	-0.840132	1.67941	1.40831	1.03713	2.77193	1.30299	1.36651	1.52306	1.40889	1.36736	1.25025	1.16654	1.10454	0.933294	0.802448	0.721339	0.554576	0.473661	0.422074	0.30719	0.262677
801	1.32128	10.67	0	1.29248	-0.35233	1.68574	0.677151	0.017492	-1.21681	0.129239	0.421028	0.255538	-1.4828	-1.55284	-0.96377	-0.610302	-0.312917	-0.607127	-0.568636	-0.078782	0.054881	-0.338755	-0.71287	-1.67366	-1.11182	-0.365926	-0.192871	-0.36261	-0.768276	1.65232	1.41021	1.03887	2.79841	1.3558	1.42207	1.57199	1.43033	1.41122	1.30724	1.25899	1.24797	1.08822	0.958473	0.83068	0.632505	0.511565	0.453755	0.282547	0.214339
802	0.903914	10.48	1	1.26576	-0.368406	1.68842	0.807589	0.037705	-1.2204	0.25847	0.55478	0.296095	-1.45469	-1.5817	-0.995249	-0.664141	-0.199558	-0.368658	-0.349692	0.104897	0.179236	-0.24268	-0.61493	-1.54821	-0.88773	-0.214599	-0.207328	-0.400772	-0.779369	1.62673	1.41609	1.04606	2.83914	1.2409	1.30904	1.4624	1.32164	1.27294	1.10674	1.01842	0.957714	0.763428	0.661445	0.620945	0.530057	0.440209	0.408428	0.309985	0.193434
804	1.00758	9.86	1	1.19117	-0.375859	1.55267	0.673251	-0.175484	-1.65758	0.026533	0.410271	0.256958	-1.88941	-2.19382	-1.34294	-0.932185	-0.455064	-0.609595	-0.546682	-0.075462	0.03862	-0.360713	-0.723079	-1.6038	-1.09367	-0.374585	-0.193413	-0.373865	-0.782779	1.63048	1.41203	1.03918	2.72731	1.26364	1.3416	1.49466	1.37122	1.33818	1.22509	1.15685	1.11376	0.918642	0.789267	0.687232	0.522517	0.397457	0.357511	0.226886	0.135663
805	1.06488	10.25	0	1.20844	-0.396176	1.4216	0.698449	0.020734	-1.2636	0.199974	0.388545	0.281715	-1.51145	-1.59007	-1.03905	-0.671824	-0.291749	-0.383735	-0.438422	-0.036401	-0.000261	-0.428058	-0.778325	-1.62342	-0.920457	-0.226872	-0.194431	-0.42934	-0.82333	1.63005	1.41544	1.04732	2.83764	1.1592	1.24661	1.39289	1.23087	1.13988	0.973897	0.877787	0.841116	0.695579	0.607455	0.570154	0.418209	0.319915	0.286307	0.078175	0.064874
807	1.16849	10.67	0	1.29907	-0.345213	1.75282	0.723234	0.030721	-1.58838	0.257847	0.463759	0.168173	-1.92445	-1.73993	-1.098	-0.732359	-0.202871	-0.289967	-0.367745	0.036709	0.078058	-0.328087	-0.709298	-1.74232	-1.21113	-0.526951	-0.262569	-0.381116	-0.782253	1.61691	1.41548	1.03179	2.85088	1.1404	1.2057	1.33873	1.19544	1.14423	1.03253	1.00337	1.05265	0.973769	0.920384	0.899456	0.754391	0.655085	0.644001	0.492916	0.356451
808	0.992924	9.83	1	1.25237	-0.372031	1.8014	0.674089	-0.36261	-2.36653	-0.051832	0.455271	0.148078	-2.39794	-4	-1.85699	-1.46725	-0.526075	-0.599289	-0.553618	-0.036637	0.088809	-0.299556	-0.680894	-1.66154	-1.30892	-0.638272	-0.284749	-0.389979	-0.785951	1.607	1.41138	1.0305	2.79185	1.14033	1.21041	1.38794	1.27575	1.24333	1.0935	1.01951	0.953207	0.782097	0.685315	0.659826	0.507406	0.43858	0.369746	0.250071	0.185637
808-R	0.992924	9.83	1	1.25237	-0.372031	1.8014	0.648935	-0.370081	-2.31876	-0.091676	0.431509	0.128948	-2.38722	-4	-1.87615	-1.47108	-0.565591	-0.635449	-0.597223	-0.063285	0.067629	-0.321209	-0.706416	-1.70553	-1.33161	-0.646661	-0.303207	-0.404394	-0.797512	1.60548	1.41088	1.03049	2.79185	1.14032	1.2104	1.38794	1.27575	1.24334	1.09349	1.01953	0.953228	0.782114	0.685294	0.659821	0.507451	0.438542	0.369772	0.250176	0.185542
809	1.03703	9.88	1	1.23452	-0.338172	1.71517	0.703334	0.088278	-1.07058	0.262214	0.410693	0.239249	-1.27901	-1.4698	-0.939302	-0.543938	-0.256961	-0.301899	-0.435689	-0.028121	0.033946	-0.384997	-0.756466	-1.67366	-1.13253	-0.415104	-0.173407	-0.350276	-0.793174	1.64716	1.41462	1.03368	2.71338	1.26633	1.33123	1.49369	1.3411	1.26397	1.14413	1.06836	1.06659	0.954472	0.882308	0.820796	0.65137	0.563707	0.52597	0.372824	0.295829
810	1.11864	10.45	1	1.23754	-0.414697	1.6053	0.505408	-0.143452	-1.45469	-0.047159	0.178315	0.179638	-1.71444	-1.77989	-1.24033	-0.825359	-0.56623	-0.65189	-0.728158	-0.293112	-0.199971	-0.598255	-0.946537	-1.78781	-1.16622	-0.427477	-0.276298	-0.447819	-0.851706	1.63239	1.41126	1.03915	2.73723	1.29794	1.35073	1.49785	1.35931	1.32878	1.21931	1.14241	1.08428	0.905196	0.79005	0.729929	0.591992	0.523963	0.505903	0.391621	0.291887
812	0.807174	10.43	0	1.21378	-0.396851	1.29226	0.544105	-0.165579	-1.67778	-0.060032	0.27777	0.151339	-1.96257	-1.99568	-1.3279	-0.940058	-0.552377	-0.697669	-0.647817	-0.201971	-0.092696	-0.488919	-0.868061	-1.83863	-1.47366	-0.664141	-0.276544	-0.363612	-0.790217	1.6296	1.41158	1.02883	2.73651	1.19467	1.2764	1.4266	1.29318	1.24865	1.14067	1.10266	1.12854	1.02904	0.981642	0.974921	0.855486	0.787303	0.724048	0.526124	0.4159
813	1.17454	9.92	1	1.19173	-0.398982	1.41996	0.514627	-0.092374	-1.49621	-8.7e-05	0.115178	0.243485	-1.77989	-1.77211	-1.23433	-0.856361	-0.523024	-0.60206	-0.603975	-0.271727	-0.300076	-0.747147	-1.04721	-1.74715	-1.01818	-0.294564	-0.243592	-0.447697	-0.859492	1.62855	1.41474	1.04552	2.76508	1.22801	1.28977	1.45777	1.34327	1.3117	1.1922	1.10721	1.05115	0.858909	0.741302	0.700621	0.568202	0.504179	0.480554	0.355388	0.247155
814	1.17115	9.85	1	1.28443	-0.345612	1.77743	0.60968	0.010003	-1.24642	0.190612	0.301117	0.191479	-1.49757	-1.59688	-1.00393	-0.608712	-0.280337	-0.406714	-0.571703	-0.174834	-0.081079	-0.464706	-0.811072	-1.66555	-1.10846	-0.425274	-0.310247	-0.438899	-0.826231	1.65252	1.41175	1.03769	2.70385	1.055	1.1006	1.24773	1.09772	1.00675	0.82456	0.716282	0.688123	0.534872	0.427594	0.318063	0.131405	0.010017	-0.053875	-0.30103	-0.431798
815	0.982705	10.3	1	1.30276	-0.372017	1.7574	0.602776	-0.232177	-1.93181	-0.039624	0.325146	0.188647	-2.18709	-2.26761	-1.5376	-1.20273	-0.502932	-0.586365	-0.598772	-0.143211	-0.05463	-0.447575	-0.808829	-1.68825	-1.07212	-0.371918	-0.29243	-0.471469	-0.838932	1.61348	1.41178	1.04247	2.7554	1.29072	1.34645	1.49016	1.33085	1.27624	1.14701	1.08906	1.10551	0.994589	0.91683	0.864455	0.71441	0.63154	0.540508	0.384072	0.281466
815-R	0.982705	10.3	1	1.30276	-0.372017	1.7574	0.576307	-0.25096	-2.04576	-0.079042	0.302418	0.160499	-2.33724	-2.23657	-1.59688	-1.22548	-0.551448	-0.614036	-0.634325	-0.164309	-0.073812	-0.470185	-0.839832	-1.75449	-1.11919	-0.403403	-0.312649	-0.485187	-0.853872	1.60949	1.41158	1.04122	2.7554	1.29072	1.34645	1.49015	1.33084	1.27623	1.14703	1.08906	1.10551	0.994581	0.916822	0.864452	0.714414	0.631545	0.540455	0.383995	0.281488
816	1.2185	10.36	0	1.22737	-0.376869	1.54158	0.533543	-0.444906	-2.35655	-0.481749	0.248341	0.239274	-2.45593	-4	-2.34679	-2.18046	-0.888066	-1.11577	-0.928118	-0.300336	-0.110362	-0.49147	-0.84588	-1.66154	-1.02365	-0.298259	-0.238147	-0.435571	-0.806875	1.61634	1.40752	1.04478	2.81185	1.31766	1.39484	1.53873	1.37014	1.30535	1.15415	1.05319	1.00253	0.845615	0.753966	0.711104	0.540608	0.485879	0.446295	0.30103	0.236089
817	1.25478	10.21	1	1.33284	-0.324825	2.04999	0.643463	0.260525	-0.677988	0.36851	0.375041	0.153479	-0.905529	-1.0942	-0.571379	-0.236797	-0.106627	-0.353792	-0.607655	-0.181774	0.011951	-0.34113	-0.709965	-1.67778	-1.43063	-0.854182	-0.26233	-0.323855	-0.749824	1.72116	1.40801	1.02283	2.7711	1.23112	1.30227	1.48646	1.36078	1.32886	1.20003	1.13883	1.11458	0.97707	0.832813	0.771377	0.600247	0.507084	0.422465	0.262112	0.171239
818	1.00841	10.16	0	1.2492	-0.378622	1.68753	0.664651	-0.160648	-1.59688	0.004106	0.391129	0.252683	-1.82391	-2	-1.36856	-0.955068	-0.570086	-0.621057	-0.4675	-0.037157	0.012669	-0.429457	-0.802995	-1.71897	-1.15989	-0.403073	-0.166152	-0.348916	-0.798057	1.61425	1.41646	1.03679	2.7449	1.29781	1.36745	1.53017	1.39328	1.35539	1.23324	1.18096	1.18564	1.05745	0.971143	0.917955	0.75351	0.670776	0.625214	0.463111	0.408159
822	0.968529	10.56	0	1.18041	-0.389822	1.36549	0.666331	-0.115658	-1.35067	0.048636	0.409561	0.21296	-1.57025	-1.78516	-1.20066	-0.917933	-0.454569	-0.605198	-0.466991	-0.034234	0.029303	-0.392009	-0.764472	-1.6925	-1.13136	-0.427709	-0.243516	-0.396856	-0.811353	1.62183	1.41562	1.03815	2.72352	1.23112	1.31652	1.47154	1.34969	1.29724	1.17485	1.13943	1.17075	1.06007	0.986025	0.920571	0.715008	0.571265	0.445678	0.289504	0.143164
823	1.0229	9.97	0	1.16879	-0.399467	1.44871	0.531044	-0.330497	-1.96658	-0.217312	0.242318	0.189434	-2.18046	-2.5376	-1.7167	-1.22548	-0.76904	-0.774174	-0.750068	-0.256255	-0.126505	-0.514137	-0.876475	-1.74958	-1.22841	-0.467755	-0.233736	-0.408157	-0.821311	1.61955	1.41015	1.03717	2.80694	1.30904	1.36994	1.52367	1.39216	1.35555	1.23777	1.21989	1.22018	1.05627	0.957581	0.901428	0.743858	0.656418	0.64673	0.536067	0.464887
824	1.00928	10.07	0	1.25188	-0.354404	1.70927	0.671932	-0.202732	-1.81531	0.047041	0.443607	0.138366	-2.03621	-2.22915	-1.44977	-0.997402	-0.512296	-0.515415	-0.459671	-0.00904	0.072911	-0.337242	-0.734239	-1.80967	-1.63639	-0.770062	-0.230992	-0.359618	-0.809108	1.61188	1.41488	1.0272	2.72409	1.251	1.32678	1.50226	1.40206	1.41529	1.36029	1.32369	1.2912	1.10225	0.941417	0.833724	0.66567	0.555728	0.500276	0.352183	0.264368
825	0.705099	10.24	0	1.22063	-0.359736	1.57171	0.566414	-0.442252	-3	-0.425159	0.299311	0.218798	-2.92082	-4	-3.09691	-2.4318	-0.916139	-1.03012	-0.774691	-0.192939	-0.06168	-0.475604	-0.845576	-1.72584	-1.04721	-0.317404	-0.256177	-0.44406	-0.82594	1.60085	1.41043	1.04325	2.75051	1.22457	1.2987	1.44568	1.30438	1.26667	1.17533	1.19379	1.22642	1.12245	1.0256	0.982809	0.8319	0.721928	0.661858	0.48902	0.370628
826	1.20894	10.67	0	1.34518	-0.295479	1.89042	0.705505	-0.054088	-1.85387	0.189883	0.453242	0.141701	-2.20066	-1.95468	-1.284	-0.92775	-0.318126	-0.344094	-0.335546	0.052271	0.062845	-0.363412	-0.754487	-1.82974	-1.39794	-0.670602	-0.259795	-0.370081	-0.806041	1.60059	1.41868	1.02866	2.70237	1.24055	1.35657	1.53857	1.43929	1.43377	1.34162	1.31095	1.32178	1.24522	1.22073	1.19957	1.00616	0.8319	0.681887	0.443449	0.260979
827	0.875725	10.09	0	1.19756	-0.382079	1.38202	0.522588	-0.069357	-1.2644	-0.024982	0.225206	0.200139	-1.51145	-1.63827	-1.07936	-0.692504	-0.507938	-0.718512	-0.809108	-0.312649	-0.132768	-0.513428	-0.879426	-1.77989	-1.28567	-0.501827	-0.226287	-0.357733	-0.776764	1.65223	1.40844	1.03276	2.67403	1.26214	1.35513	1.5272	1.42667	1.42401	1.34642	1.31034	1.26474	1.08469	0.972974	0.903633	0.748963	0.673021	0.619789	0.458386	0.375359
828	0.470822	10.45	0	1.21827	-0.413839	1.51983	0.433834	-0.418619	-2.21467	-0.227312	0.188225	-0.036684	-2.48149	-2.46852	-1.90658	-1.33442	-0.774949	-0.690796	-0.811916	-0.300943	-0.179405	-0.552067	-0.936667	-1.97062	-1.66555	-0.946154	-0.483994	-0.519849	-0.900319	1.60683	1.41053	1.02906	2.75065	1.28676	1.37168	1.52642	1.39637	1.33385	1.20076	1.1209	1.11216	0.982573	0.932135	0.856528	0.661497	0.537399	0.439333	0.271842	0.170262
829	0.826023	9.96	0	1.17464	-0.408813	1.3784	0.649121	-0.225045	-1.72354	-0.035269	0.427259	0.146965	-1.93181	-2.14267	-1.4437	-1.0511	-0.505289	-0.615109	-0.602581	-0.070428	0.067517	-0.324863	-0.716925	-1.75203	-1.33536	-0.581699	-0.272296	-0.391688	-0.79129	1.61638	1.41032	1.03151	2.74667	1.30222	1.35884	1.50145	1.35227	1.31352	1.18543	1.12424	1.12841	1.02089	0.962211	0.94248	0.788539	0.726611	0.670776	0.535113	0.401647
830	1.18337	9.84	0	1.30125	-0.333754	1.71181	0.62672	-0.167555	-1.84771	0.074121	0.390812	0.071551	-2.14267	-2.05061	-1.38091	-0.965372	-0.442613	-0.463189	-0.485984	-0.054827	0.014521	-0.386264	-0.781202	-1.87615	-1.60206	-0.807433	-0.332734	-0.42412	-0.843451	1.61147	1.41429	1.02848	2.75169	1.34752	1.4236	1.58998	1.48882	1.45557	1.34025	1.26149	1.2485	1.10486	0.974994	0.924525	0.791724	0.691881	0.637776	0.497325	0.417748
832	1.11284	10.37	0	1.22479	-0.381379	1.51455	0.596674	-0.148864	-1.34008	-0.025857	0.350965	0.161637	-1.56703	-1.74473	-1.19111	-0.802719	-0.535064	-0.676748	-0.675306	-0.154964	-0.008065	-0.401538	-0.786482	-1.77469	-1.30277	-0.531357	-0.257196	-0.405386	-0.81673	1.63438	1.41025	1.03408	2.79229	1.35025	1.4198	1.56756	1.44878	1.40013	1.29457	1.26745	1.30744	1.23709	1.19087	1.14331	0.94307	0.838999	0.769096	0.593971	0.462398
833	1.20186	10.37	0	1.2188	-0.39763	1.52114	0.595937	-0.27311	-1.79588	-0.192533	0.323108	0.230934	-2.00436	-2.17393	-1.61798	-1.17783	-0.707522	-0.809668	-0.696804	-0.158453	-0.041006	-0.454322	-0.825649	-1.72354	-1.06753	-0.321209	-0.21332	-0.431212	-0.831503	1.61229	1.411	1.0431	2.78382	1.38372	1.44901	1.61569	1.48785	1.45906	1.3645	1.32319	1.30404	1.16748	1.055	0.990117	0.871021	0.781157	0.741895	0.602964	0.471862
834	0.76944	10.54	0	1.21431	-0.382822	1.49276	0.52307	-0.365624	-2.05061	-0.198802	0.263683	0.102639	-2.24412	-2.65758	-1.87289	-1.3054	-0.84649	-0.749336	-0.642828	-0.183494	-0.110698	-0.526075	-0.906578	-1.87615	-1.55129	-0.766496	-0.312917	-0.412626	-0.853872	1.60726	1.41382	1.02882	2.81509	1.34453	1.42285	1.58779	1.46595	1.42215	1.30515	1.2547	1.27295	1.17733	1.12073	1.09192	0.945539	0.861762	0.819387	0.675167	0.589471
836	1.20449	9.89	0	1.32305	-0.307969	1.81558	0.626843	0.093036	-1.15058	0.243608	0.388332	0.090011	-1.42713	-1.43771	-0.866781	-0.473919	-0.204189	-0.414539	-0.583692	-0.117305	0.02739	-0.352226	-0.743282	-1.85387	-1.59346	-0.814458	-0.364818	-0.385208	-0.790217	1.66377	1.40985	1.02413	2.83242	1.30433	1.34449	1.43866	1.24873	1.16279	1.01123	0.878494	0.802122	0.60592	0.495346	0.501255	0.368862	0.294256	0.258706	0.127259	0.016237
837	1.43236	9.97	1	1.40175	-0.276871	2.07445	0.747761	-0.002177	-1.1945	0.223626	0.548598	0.065244	-1.41005	-1.59346	-1.01502	-0.728856	-0.221198	-0.36221	-0.421705	0.069261	0.182158	-0.205791	-0.606425	-1.73755	-1.45223	-0.865186	-0.36181	-0.388595	-0.770574	1.62548	1.41216	1.02455	2.76279	1.24369	1.3077	1.4402	1.29405	1.21836	1.08678	1.00289	0.920446	0.661632	0.499622	0.386202	0.206697	0.123385	0.131863	0.057086	-0.016868
839	1.53586	10.2	1	1.43217	-0.282944	2.00988	0.63768	-0.322484	-2.14267	-0.115431	0.4134	0.154728	-2.34679	-2.67778	-1.7122	-1.23958	-0.623971	-0.703335	-0.600499	-0.072373	0.051808	-0.35047	-0.740884	-1.76195	-1.33255	-0.567833	-0.266402	-0.396856	-0.805763	1.60806	1.41162	1.03255	2.7768	1.35902	1.40719	1.54766	1.40868	1.36553	1.25842	1.20785	1.18906	1.05844	0.946008	0.879587	0.697312	0.541401	0.456655	0.244807	0.137927
841	0.70597	10.13	1	1.21932	-0.408156	1.59106	0.559452	-0.337714	-2.10791	-0.116566	0.274412	0.158815	-2.33724	-2.52288	-1.76195	-1.22257	-0.665546	-0.629302	-0.652865	-0.190844	-0.103253	-0.499215	-0.860121	-1.74232	-1.15989	-0.435689	-0.291919	-0.488384	-0.876475	1.61025	1.41207	1.04093	2.73704	1.3919	1.42325	1.58374	1.45727	1.43711	1.33907	1.27206	1.22795	1.07372	0.954472	0.881629	0.695857	0.59712	0.532087	0.369746	0.287908
842	1.51473	9.82	1	1.44886	-0.209072	2.0799	0.718817	0.476295	-0.395774	0.563196	0.460612	0.072838	-0.607127	-0.822752	-0.341989	-0.045323	0.087817	-0.119873	-0.477556	-0.076549	0.092615	-0.242756	-0.634138	-1.71444	-1.63264	-1.52724	-0.215811	-0.326887	-0.759201	1.77012	1.40663	1.01914	2.77355	1.16464	1.24995	1.41652	1.30897	1.29609	1.20419	1.19445	1.19964	1.071	0.939163	0.811	0.578148	0.394618	0.290035	0.088558	-0.12632
845	1.05224	10.05	0	1.28126	-0.303903	1.69897	0.612158	-0.083967	-1.31695	0.047859	0.355279	0.143296	-1.53313	-1.70334	-1.18442	-0.868061	-0.492144	-0.56607	-0.485187	-0.069815	-0.025765	-0.450874	-0.841336	-1.86328	-1.4045	-0.631155	-0.27311	-0.392438	-0.838333	1.62101	1.41584	1.03126	2.81957	1.19193	1.25337	1.38786	1.26098	1.192	1.07529	1.0036	0.927835	0.698142	0.519766	0.458818	0.351723	0.252391	0.236489	0.135663	0
846	1.02997	9.93	0	1.24378	-0.372605	1.54282	0.584783	-0.085181	-1.21113	-0.01211	0.288786	0.233707	-1.41454	-1.64397	-1.14146	-0.73969	-0.554396	-0.637706	-0.695725	-0.197637	-0.073863	-0.487182	-0.853872	-1.71897	-1.13253	-0.385208	-0.188626	-0.38279	-0.809668	1.63963	1.41093	1.0374	2.75962	1.25922	1.33603	1.48916	1.36366	1.30734	1.16244	1.1064	1.06276	0.918953	0.837197	0.80956	0.69335	0.606177	0.585461	0.468769	0.321233
847	0.936862	10.14	0	1.15685	-0.42178	1.27875	0.715577	-0.159329	-1.69037	-0.005243	0.446708	0.328339	-1.9393	-2.03621	-1.34969	-0.947306	-0.438302	-0.66615	-0.592439	-0.049635	0.082426	-0.324772	-0.687188	-1.5544	-0.865823	-0.14618	-0.158078	-0.422623	-0.788612	1.62305	1.41005	1.05293	2.74827	1.20625	1.28502	1.43381	1.2812	1.20868	1.07789	1.01254	1.00371	0.87285	0.781242	0.743547	0.600766	0.579784	0.556877	0.524736	0.466656
848	1.3297	10.44	1	1.1959	-0.415256	1.4183	0.668069	0.233072	-0.882729	0.326151	0.271516	0.36348	-1.12148	-1.22475	-0.716473	-0.340464	-0.132002	-0.343998	-0.553463	-0.174379	-0.115318	-0.552377	-0.855737	-1.55909	-0.778064	-0.083704	-0.175289	-0.421705	-0.808829	1.68561	1.41233	1.05407	2.78511	1.23257	1.3076	1.43786	1.28961	1.24949	1.12104	1.04894	1.01324	0.854017	0.698763	0.646964	0.508049	0.375881	0.338172	0.117113	0.06606
850	1.65739	9.98	1	1.35005	-0.288912	2.1486	0.562245	0.375426	-0.467246	0.420896	0.223028	0.09503	-0.655804	-0.932929	-0.488117	-0.183891	-0.074018	-0.158641	-0.88306	-0.392867	-0.122513	-0.432033	-0.813044	-1.6968	-1.35655	-0.859806	-0.287603	-0.35125	-0.786217	1.74161	1.4023	1.01955	2.73699	1.20535	1.28727	1.44315	1.29136	1.1997	0.978919	0.778496	0.641569	0.428289	0.352642	0.303607	0.17678	0.11235	0.058896	-0.069366	-0.144683
853	0.763408	9.85	0	1.20817	-0.399435	1.45484	0.614792	0.344038	-0.653256	0.401917	0.183811	0.305717	-0.88941	-1.02365	-0.535958	-0.213959	-0.102153	-0.327533	-0.419189	-0.17607	-0.244735	-0.719649	-1.01863	-1.74958	-0.990974	-0.295421	-0.129011	-0.31903	-0.788879	1.71026	1.4177	1.04008	2.77887	1.14136	1.22308	1.39678	1.24722	1.18877	1.04889	0.989128	0.986025	0.884921	0.821732	0.808624	0.690688	0.623536	0.647546	0.547843	0.49984
854	1.04738	9.73	0	1.21272	-0.384133	1.52504	0.530264	-0.20301	-1.7122	-0.124997	0.272793	0.132964	-1.98297	-1.98716	-1.40561	-0.990124	-0.634699	-0.759201	-0.694004	-0.206279	-0.090551	-0.497573	-0.886391	-1.8962	-1.44733	-0.631899	-0.299989	-0.389446	-0.812479	1.62195	1.41149	1.02983	2.69881	1.28122	1.34521	1.49039	1.33311	1.25954	1.10871	1.02758	0.984902	0.849556	0.760506	0.744727	0.592608	0.546817	0.495621	0.334119	0.312342
858	1.34461	9.92	1	1.37512	-0.279768	2.07151	0.719621	0.103325	-0.912929	0.26219	0.509081	0.130784	-1.13966	-1.32606	-0.779369	-0.438779	-0.200177	-0.424928	-0.540306	-0.016374	0.152533	-0.225045	-0.617443	-1.69037	-1.42597	-0.770574	-0.284498	-0.357338	-0.763715	1.67178	1.40888	1.0251	2.80199	1.29901	1.35365	1.46627	1.26812	1.164	0.998654	0.911792	0.883526	0.722908	0.641569	0.584654	0.444194	0.378917	0.367533	0.266052	0.143907
860	0.620409	10.11	0	1.19535	-0.387005	1.48001	0.615213	-0.276626	-1.92445	-0.152983	0.343428	0.225361	-2.14267	-2.27572	-1.68194	-1.32698	-0.68424	-0.746178	-0.582196	-0.106238	-0.029421	-0.458296	-0.831503	-1.73755	-1.08197	-0.346595	-0.228339	-0.41184	-0.819874	1.60381	1.41364	1.04119	2.82536	1.23063	1.28465	1.4314	1.31125	1.28748	1.19938	1.14613	1.14988	1.00961	0.92514	0.869371	0.721928	0.634429	0.566802	0.40735	0.319255
861	0.803275	9.85	1	1.16702	-0.384467	1.55509	0.570426	-0.073349	-1.57187	-0.072014	0.212454	0.321847	-1.88273	-1.81248	-1.22694	-0.887395	-0.49147	-0.789949	-0.700275	-0.25814	-0.168834	-0.589223	-0.915781	-1.66354	-0.922269	-0.187287	-0.175744	-0.374173	-0.76904	1.6354	1.41057	1.04821	2.83461	1.17561	1.25608	1.40564	1.25225	1.18256	1.02995	0.945441	0.922264	0.815688	0.710164	0.624397	0.420047	0.283176	0.188772	0.010724	-0.106053
862	0.711923	10.12	1	1.20817	-0.389166	1.58995	0.607101	-0.266963	-1.86646	-0.141824	0.313741	0.247973	-2.10237	-2.19382	-1.62525	-1.1986	-0.664342	-0.718058	-0.632085	-0.145148	-0.059733	-0.481486	-0.841638	-1.69465	-0.995679	-0.268572	-0.214172	-0.446724	-0.838932	1.60805	1.41239	1.04648	2.80892	1.26126	1.32916	1.48018	1.34589	1.29441	1.15534	1.08176	1.055	0.884741	0.795218	0.748926	0.620533	0.538119	0.495015	0.3737	0.303093
864	0.846763	10.14	0	1.19562	-0.397184	1.49969	0.593972	-0.398809	-2.58503	-0.20301	0.380772	0.112471	-2.65758	-4	-1.96257	-1.58336	-0.665546	-0.791827	-0.680478	-0.128602	0.021768	-0.366027	-0.756466	-1.76955	-1.3947	-0.647046	-0.335358	-0.421475	-0.812197	1.6104	1.41009	1.03126	2.6713	1.23287	1.31442	1.47819	1.37265	1.34172	1.22629	1.16457	1.14856	1.00779	0.911792	0.872988	0.722516	0.591859	0.541401	0.369746	0.283086
865	0.717352	10.27	0	1.14737	-0.393854	1.47422	0.653299	-0.046917	-1.65169	0.078638	0.38144	0.238121	-2.01323	-1.77728	-1.18111	-0.807154	-0.360414	-0.56607	-0.537003	-0.076756	0.008558	-0.405939	-0.782779	-1.74715	-1.06803	-0.318487	-0.235899	-0.402195	-0.792904	1.6252	1.41237	1.04145	2.77424	1.30134	1.35689	1.49475	1.32123	1.23673	1.09275	1.02227	1.00093	0.86993	0.775558	0.687019	0.494353	0.410978	0.373262	0.241855	0.123385
866	0.968379	10.48	0	1.26435	-0.402276	1.58546	0.656912	-0.080504	-1.5986	0.07784	0.392838	0.213943	-1.89279	-1.8041	-1.21325	-0.862329	-0.357239	-0.521722	-0.553618	-0.081393	0.022222	-0.378408	-0.755723	-1.7122	-1.03905	-0.311313	-0.278602	-0.44855	-0.812761	1.62383	1.41131	1.04344	2.67399	1.0409	1.10252	1.25306	1.07918	1.04565	0.888834	0.791223	0.724276	0.515763	0.353788	0.299217	0.153815	0.049541	0.024622	-0.090177	-0.176091
867	0.569691	10.4	0	1.20303	-0.389632	1.51322	0.636568	-0.2648	-1.98297	-0.114865	0.378779	0.240275	-2.22185	-2.42022	-1.57512	-1.14874	-0.577246	-0.729554	-0.653843	-0.122974	0.015611	-0.381324	-0.753009	-1.66154	-1.07366	-0.333388	-0.212044	-0.40616	-0.795337	1.61868	1.40996	1.04192	2.78492	1.27717	1.34877	1.51958	1.38116	1.33027	1.1892	1.11482	1.10119	0.971806	0.895528	0.85575	0.729126	0.645796	0.66388	0.50997	0.412581
868	1.04202	10.42	0	1.2079	-0.363006	1.5611	0.636157	-0.15323	-1.75449	0.029708	0.369513	0.19518	-2.03152	-2.02687	-1.36351	-0.915424	-0.485452	-0.525056	-0.555799	-0.091193	-0.002352	-0.406825	-0.785686	-1.76195	-1.25649	-0.497436	-0.209644	-0.373249	-0.800245	1.61701	1.41236	1.03361	2.80776	1.09083	1.16499	1.32089	1.18739	1.12765	0.99417	0.916705	0.875061	0.703496	0.607455	0.55544	0.41298	0.340066	0.274378	0.049772	-0.118099
869	1.08607	10.36	0	1.18865	-0.357614	1.62221	0.713633	0.0125	-1.17587	0.141199	0.475206	0.244969	-1.41567	-1.54975	-0.978397	-0.638272	-0.325874	-0.573651	-0.496345	-0.008065	0.111363	-0.297053	-0.684449	-1.69465	-1.17718	-0.425969	-0.194159	-0.330033	-0.751781	1.64468	1.41223	1.03405	2.8028	1.33104	1.35223	1.47757	1.28993	1.17987	1.01213	0.906181	0.861904	0.736017	0.64952	0.643453	0.492361	0.395867	0.391691	0.268845	0.150537
871	1.10592	10.36	0	1.34869	-0.326406	1.82217	0.667238	0.527681	-0.34419	0.585878	0.414221	0.073058	-0.575608	-0.742561	-0.248952	0.074487	0.122347	-0.24634	-0.648397	-0.197432	0.061528	-0.273844	-0.655019	-1.79317	-1.82681	-4	-0.308388	-0.28609	-0.743042	1.80492	1.40454	1.00957	2.81928	1.24522	1.31866	1.49293	1.34158	1.23787	1.04017	0.900887	0.791557	0.625949	0.514421	0.450835	0.316769	0.206697	0.159223	-0.026652	-0.124939
872	1.06294	10.14	1	1.22324	-0.363962	1.88081	0.676319	-0.160711	-1.30364	-0.038959	0.489452	0.130655	-1.48678	-1.7986	-1.22113	-0.938171	-0.438779	-0.723768	-0.686344	-0.050903	0.143733	-0.243364	-0.645892	-1.7167	-1.34582	-0.623971	-0.336017	-0.368861	-0.748849	1.63112	1.40733	1.02739	2.7624	1.12656	1.17809	1.31752	1.16442	1.11331	0.963675	0.870488	0.838849	0.707367	0.613288	0.589205	0.42713	0.351723	0.321233	0.189664	0.078319
873	1.22864	10.2	1	1.23779	-0.41056	1.65128	0.636187	0.064196	-1.30627	0.224041	0.317583	0.227244	-1.61261	-1.52578	-0.964971	-0.573489	-0.23188	-0.377682	-0.523168	-0.131944	-0.068746	-0.466228	-0.819301	-1.70996	-1.00087	-0.280503	-0.264002	-0.475474	-0.844664	1.64627	1.41226	1.04592	2.8223	1.1982	1.26974	1.434	1.30576	1.25406	1.1194	1.04848	0.979462	0.783121	0.694605	0.623495	0.493026	0.453755	0.427903	0.302063	0.244807
874	0.849338	9.73	1	1.23654	-0.385302	1.74663	0.61973	-0.083599	-1.41794	0.019698	0.375133	0.191563	-1.67572	-1.767	-1.14691	-0.823619	-0.397397	-0.689732	-0.625985	-0.129421	0.012204	-0.383	-0.762456	-1.72584	-1.20831	-0.482276	-0.301551	-0.36947	-0.760951	1.63842	1.41033	1.03284	2.81509	1.13883	1.18415	1.3001	1.12772	1.02501	0.813867	0.684033	0.621028	0.49036	0.446419	0.381072	0.222469	0.122606	0.035716	-0.118099	-0.223576
875	1.32296	10.66	1	1.2408	-0.384781	1.7007	0.700877	-0.308476	-2.08092	-0.079355	0.449216	0.273441	-2.25181	-2.69897	-1.69897	-1.22841	-0.548521	-0.672437	-0.5867	-0.04268	0.085683	-0.320118	-0.690583	-1.59007	-0.948847	-0.230992	-0.198459	-0.443336	-0.813326	1.60915	1.41091	1.04846	2.79921	1.10636	1.14406	1.28229	1.13176	1.07372	0.909972	0.846303	0.831976	0.711573	0.60656	0.525764	0.431364	0.311165	0.251233	0.120391	0.035874
876	0.853198	10.34	0	1.20763	-0.372002	1.52244	0.608644	-0.106904	-1.8962	0.032417	0.350073	0.143296	-2.27572	-1.94692	-1.3439	-1.0048	-0.428175	-0.518988	-0.534766	-0.094852	-0.025396	-0.432621	-0.825359	-1.88606	-1.34103	-0.576263	-0.29056	-0.375615	-0.784627	1.61062	1.41274	1.03027	2.80339	1.19319	1.26985	1.41763	1.25779	1.16421	0.997303	0.93257	0.915952	0.793225	0.723495	0.707975	0.611015	0.545837	0.495346	0.283624	0.176091
878	1.07044	9.74	0	1.21085	-0.375186	1.64444	0.582495	0.162475	-0.925915	0.271633	0.301833	0.138618	-1.1831	-1.26043	-0.730487	-0.339609	-0.192059	-0.443577	-0.68403	-0.22541	-0.055073	-0.439018	-0.811353	-1.80967	-1.33442	-0.619066	-0.341416	-0.390939	-0.800519	1.68758	1.40938	1.02758	2.79423	1.28849	1.34472	1.49578	1.35149	1.27805	1.15254	1.09536	1.07838	0.971843	0.917914	0.894716	0.792586	0.692406	0.668489	0.548867	0.460731
880	0.787741	9.9	0	1.22737	-0.369614	1.41497	0.567309	-0.258612	-1.87289	-0.201764	0.33692	0.149558	-2.13668	-2.16749	-1.52288	-1.12378	-0.651695	-0.852633	-0.755475	-0.178094	-0.015518	-0.412177	-0.806041	-1.83565	-1.37675	-0.582861	-0.283663	-0.373249	-0.778586	1.61827	1.40916	1.02992	2.84716	1.19905	1.25268	1.39374	1.23263	1.14115	0.94118	0.778151	0.70838	0.573479	0.488013	0.50901	0.397526	0.348027	0.346167	0.263241	0.228009
881	0.91356	10.19	0	1.32015	-0.271755	1.8739	0.719754	-0.0534	-1.44855	0.154302	0.526262	0.110253	-1.69897	-1.80134	-1.10073	-0.767512	-0.246264	-0.476774	-0.53566	0.004364	0.170115	-0.206769	-0.604499	-1.70774	-1.49894	-0.804377	-0.353008	-0.348141	-0.727694	1.63775	1.40823	1.02307	2.82091	1.19648	1.23794	1.40675	1.2974	1.26413	1.12153	1.00378	0.927285	0.746569	0.666674	0.583104	0.511326	0.377185	0.393575	0.163857	0.115333
883	0.759322	10.3	0	1.17406	-0.386945	1.51322	0.64953	-0.114808	-1.45967	0.056219	0.35382	0.241546	-1.69465	-1.82681	-1.2644	-0.920096	-0.471855	-0.533874	-0.468649	-0.063185	-0.035034	-0.472886	-0.830914	-1.6925	-1.03152	-0.329105	-0.224171	-0.413075	-0.829445	1.61459	1.41636	1.04209	2.58122	1.14845	1.19717	1.34863	1.22617	1.17742	1.08858	1.08843	1.1298	1.04402	1.00432	0.939935	0.750765	0.647546	0.657215	0.541995	0.525585
884	1.33498	10.42	1	1.16077	-0.390681	1.54158	0.550461	-0.217742	-1.5391	-0.112326	0.304878	0.13615	-1.77728	-1.91721	-1.33724	-0.897566	-0.616723	-0.751046	-0.768785	-0.212752	-0.049489	-0.441291	-0.826522	-1.81531	-1.37366	-0.592269	-0.298001	-0.40927	-0.817871	1.62908	1.40951	1.03147	2.82549	1.33931	1.42313	1.5511	1.36638	1.27217	1.08227	0.966924	0.887698	0.753692	0.630331	0.607455	0.455932	0.366201	0.338172	0.20926	0.093588
885	1.36117	10.03	0	1.19061	-0.446245	1.36361	0.58519	-0.007535	-1.59517	0.090716	0.179839	0.299246	-1.97469	-1.66756	-1.16304	-0.823909	-0.324313	-0.474307	-0.607831	-0.229222	-0.227385	-0.656591	-0.957424	-1.66154	-0.786217	-0.085287	-0.269783	-0.54546	-0.854804	1.62238	1.41215	1.05991	2.75447	1.33959	1.39955	1.54628	1.38116	1.29025	1.10648	1.01713	0.974117	0.833572	0.752048	0.720356	0.587337	0.497654	0.462398	0.34101	0.235889
886	1.48383	10.1	1	1.17667	-0.477121	1.47276	0.60374	-0.20301	-1.97062	0.008898	0.311054	0.186533	-2.27572	-2.16749	-1.50031	-1.00789	-0.519562	-0.498393	-0.576099	-0.138466	-0.069662	-0.46916	-0.833274	-1.74232	-1.14509	-0.408824	-0.240257	-0.451856	-0.855115	1.6124	1.41252	1.04053	2.82469	1.24404	1.29958	1.43896	1.29067	1.20753	1.02129	0.921439	0.872711	0.737344	0.661407	0.6158	0.480212	0.368862	0.337221	0.136419	0.055269
887	1.43074	9.93	1	1.3948	-0.290937	2.07664	0.562685	-0.084389	-1.30715	0.093071	0.306189	0.068965	-1.54516	-1.67366	-1.1107	-0.714218	-0.424928	-0.482145	-0.607655	-0.177244	-0.063788	-0.443215	-0.829738	-1.86646	-1.64207	-0.832978	-0.328364	-0.422164	-0.840132	1.63945	1.41145	1.02808	2.81877	1.11987	1.18381	1.32049	1.16584	1.09284	0.949622	0.887028	0.885146	0.777979	0.670776	0.59712	0.366645	0.230449	0.206054	0.00514	-0.066947
888	1.06777	10.55	1	1.4079	-0.298125	2.05843	0.560624	-0.202732	-1.61083	-0.088736	0.298132	0.155245	-1.87615	-1.90309	-1.34969	-0.934794	-0.554707	-0.693146	-0.753994	-0.207048	-0.062432	-0.453951	-0.829445	-1.78252	-1.17328	-0.440452	-0.304343	-0.456056	-0.832683	1.6223	1.40949	1.038	2.78302	1.31662	1.40062	1.57719	1.39014	1.26762	1.06204	0.908357	0.812595	0.650215	0.517887	0.455932	0.31975	0.205411	0.170541	0.040452	-0.112704
889	0.745484	10.58	1	1.2003	-0.472426	1.51322	0.743149	-0.180785	-1.9431	0.036349	0.494836	0.281738	-2.16115	-2.27572	-1.4908	-1.15366	-0.415895	-0.549443	-0.470057	0.028246	0.125156	-0.288699	-0.664943	-1.5986	-0.951558	-0.24071	-0.182633	-0.400881	-0.78199	1.60471	1.41291	1.04588	2.80146	1.31637	1.37978	1.50001	1.33157	1.25751	1.09873	1.00911	0.982271	0.822355	0.687869	0.624479	0.473661	0.351262	0.342892	0.17884	0.134147
891	0.860538	10.11	1	1.20656	-0.421192	1.44405	0.582222	-0.359221	-2.48149	-0.28383	0.258853	0.28576	-2.65758	-3	-2.1549	-1.68194	-0.776504	-0.830326	-0.728623	-0.215098	-0.117532	-0.53062	-0.86742	-1.63451	-0.904831	-0.188157	-0.194295	-0.46382	-0.834459	1.6055	1.41076	1.05234	2.81418	1.23493	1.29173	1.45131	1.28265	1.21136	1.057	0.961421	0.897103	0.718778	0.584116	0.55659	0.403692	0.331476	0.279297	0.181571	0.074851
892	0.67121	9.92	1	1.19033	-0.434369	1.43136	0.580743	-0.004102	-1.10958	0.060698	0.300617	0.205935	-1.33724	-1.50585	-0.978811	-0.630599	-0.421819	-0.618885	-0.707301	-0.217312	-0.059633	-0.446845	-0.822464	-1.75696	-1.23359	-0.474437	-0.217527	-0.356646	-0.773916	1.65509	1.40913	1.03347	2.76014	1.33258	1.40434	1.55711	1.39203	1.3117	1.13323	1.04083	1.00227	0.845246	0.716996	0.685315	0.529039	0.447158	0.435556	0.304634	0.189664
893	1.11603	9.91	1	1.24944	-0.3827	1.76716	0.601027	-0.040529	-1.3098	0.136499	0.335658	0.143233	-1.57025	-1.64782	-1.04721	-0.636764	-0.32929	-0.47847	-0.649752	-0.178355	-0.029653	-0.402634	-0.773658	-1.73049	-1.27246	-0.549751	-0.319211	-0.430158	-0.818728	1.65014	1.40949	1.03346	2.73977	1.23637	1.30155	1.43726	1.29294	1.2216	1.08296	0.987304	0.938091	0.807632	0.70757	0.652292	0.488349	0.375881	0.332919	0.146128	0.046068
895	1.0669	10.49	1	1.16938	-0.432225	1.49831	0.600417	-0.100946	-1.41454	0.059791	0.333608	0.167081	-1.66154	-1.75449	-1.16877	-0.765736	-0.403623	-0.537452	-0.668168	-0.173148	-0.031517	-0.411953	-0.783834	-1.72125	-1.16685	-0.439376	-0.291749	-0.451365	-0.829738	1.63721	1.40948	1.03821	2.82321	1.11624	1.14907	1.27007	1.12245	1.05799	0.919576	0.85474	0.817817	0.703701	0.562859	0.465595	0.273277	0.143164	0.088558	-0.055048	-0.089223
896	1.10853	9.95	0	1.18213	-0.454763	1.29666	0.597838	-0.341893	-2.34679	-0.166789	0.347408	0.178718	-2.50864	-3.09691	-1.85387	-1.39041	-0.649752	-0.700493	-0.693575	-0.156643	-0.015518	-0.402195	-0.780677	-1.72354	-1.19382	-0.451365	-0.255003	-0.420903	-0.811916	1.61134	1.40954	1.03748	2.8344	1.27101	1.37619	1.52956	1.37848	1.30155	1.12995	1.06097	1.05115	0.96255	0.873542	0.855461	0.693769	0.571265	0.521947	0.268845	0.142419
897	1.0709	10.38	1	1.34869	-0.304099	2.03141	0.615298	-0.180851	-1.87289	-0.002046	0.342699	0.201779	-2.19382	-2.06048	-1.39254	-0.961777	-0.455436	-0.561616	-0.654626	-0.154406	-0.025995	-0.408379	-0.777544	-1.69897	-1.07212	-0.336959	-0.260744	-0.471598	-0.834756	1.6226	1.40942	1.04401	2.92275	1.25216	1.32404	1.47453	1.3078	1.22352	1.04931	0.97805	0.915952	0.748742	0.604894	0.521013	0.352183	0.280383	0.262112	0.135663	0.095252
901	0.866458	10.6	0	1.26881	-0.358418	1.59879	0.754019	-0.063788	-1.46218	0.12998	0.532678	0.23621	-1.70115	-1.84164	-1.15366	-0.816161	-0.318397	-0.522734	-0.448794	0.04782	0.168674	-0.23329	-0.623788	-1.65169	-1.18843	-0.446481	-0.191249	-0.330683	-0.741123	1.62844	1.41208	1.03343	2.74445	1.30622	1.37151	1.51464	1.39661	1.34868	1.22721	1.15843	1.11916	0.943188	0.839897	0.765917	0.604123	0.521947	0.445678	0.333879	0.231057
903	1.31246	10.09	1	1.35889	-0.28503	2.04727	0.684396	0.105101	-1.08407	0.282396	0.415741	0.150204	-1.3279	-1.41794	-0.882729	-0.531062	-0.218316	-0.317765	-0.393726	-0.008597	0.028978	-0.380594	-0.763463	-1.80134	-1.30892	-0.588549	-0.257904	-0.406271	-0.839832	1.64455	1.41615	1.03242	2.86108	1.19146	1.24592	1.39765	1.25245	1.18021	1.02217	0.926857	0.87781	0.700003	0.577328	0.504827	0.332919	0.296874	0.22617	0.128799	-0.063343
904	1.01148	10.04	1	1.25237	-0.363677	1.67302	0.719878	0.032216	-1.27819	0.2223	0.473487	0.206988	-1.5391	-1.5784	-0.989276	-0.592269	-0.24177	-0.384576	-0.491874	-0.011619	0.109106	-0.286174	-0.672028	-1.69897	-1.16685	-0.430977	-0.229369	-0.37789	-0.779892	1.64216	1.41104	1.03467	2.80712	1.39864	1.48643	1.56292	1.36155	1.2912	1.13687	1.01254	0.936059	0.770501	0.670996	0.624969	0.503207	0.415768	0.456294	0.347562	0.297917
905	1.35057	10.43	1	1.36173	-0.320204	2.05115	0.69917	0.044853	-1.06651	0.19407	0.486855	0.146872	-1.2993	-1.45593	-0.891773	-0.551139	-0.245728	-0.50307	-0.559248	-0.031704	0.129819	-0.253833	-0.645892	-1.70996	-1.34582	-0.634887	-0.29388	-0.373352	-0.76853	1.65821	1.40928	1.02863	2.77142	1.23769	1.31367	1.47171	1.33287	1.29572	1.19623	1.1541	1.12362	0.907718	0.719962	0.623249	0.446789	0.35034	0.374574	0.228009	0.146866
906	0.994841	9.94	0	1.21272	-0.376385	1.31387	0.639327	-0.209082	-1.50446	-0.110979	0.379831	0.246006	-1.70996	-1.97062	-1.383	-1.06702	-0.592609	-0.775208	-0.628747	-0.106238	0.014689	-0.395882	-0.767766	-1.67162	-1.0575	-0.334325	-0.205721	-0.390192	-0.790485	1.61905	1.41134	1.04097	2.86681	1.17884	1.27482	1.45124	1.3394	1.2932	1.15887	1.03828	0.907078	0.71321	0.60771	0.569039	0.421682	0.334837	0.253546	0.119476	-0.04461
907	1.03423	10.67	1	1.19728	-0.391061	1.49554	0.742812	0.293871	-0.804654	0.446894	0.450711	0.236714	-1.05651	-1.14752	-0.606249	-0.252821	-0.013318	-0.225775	-0.369267	0.000564	0.066139	-0.336676	-0.696804	-1.64782	-1.0752	-0.4262	-0.246111	-0.350957	-0.763715	1.69588	1.41492	1.03285	2.80414	1.33841	1.38803	1.51603	1.37601	1.31502	1.18116	1.08915	1.07048	0.912045	0.807954	0.72232	0.534812	0.416165	0.350802	0.245395	0.111551
907-R	1.03423	10.67	1	1.19728	-0.391061	1.49554	0.747823	0.306704	-0.811916	0.45897	0.448351	0.254427	-1.06803	-1.14691	-0.599117	-0.244125	0.004622	-0.209363	-0.364516	-0.002177	0.062319	-0.33904	-0.694864	-1.62893	-1.04721	-0.399245	-0.239201	-0.336488	-0.74739	1.6985	1.4146	1.0328	2.80414	1.33842	1.38803	1.51603	1.37601	1.31503	1.18116	1.08916	1.07048	0.912063	0.807941	0.722305	0.534787	0.416141	0.350829	0.245513	0.111599
908	0.960819	10.12	1	1.26316	-0.357135	1.91908	0.702835	-0.229664	-1.79049	-0.022642	0.460055	0.246104	-1.98297	-2.42022	-1.51145	-1.24795	-0.485851	-0.642065	-0.501965	-0.011887	0.089022	-0.319937	-0.694219	-1.6216	-1.06651	-0.368658	-0.215525	-0.372532	-0.771343	1.61042	1.41304	1.03874	2.76654	1.10664	1.18069	1.33402	1.19761	1.18225	1.08407	1.04045	1.05189	0.937971	0.825612	0.709391	0.487677	0.355388	0.248324	0.086021	-0.012589
910	0.775042	10.37	0	1.26975	-0.346334	1.58546	0.615561	-0.118615	-1.68825	0.090011	0.382251	0.101094	-2	-1.95078	-1.22403	-0.805763	-0.35932	-0.497983	-0.60415	-0.12575	0.018076	-0.354381	-0.740167	-1.77728	-1.52433	-0.748362	-0.342944	-0.400554	-0.793714	1.63599	1.40966	1.02793	2.84151	1.30892	1.36522	1.51845	1.39148	1.37309	1.23475	1.09947	0.971364	0.806826	0.701856	0.653442	0.491695	0.415371	0.367977	0.212441	0.147603
911	0.774244	10.43	0	1.20763	-0.415336	1.46982	0.708939	-0.338661	-2.30103	-0.238147	0.433402	0.360442	-2.35655	-4	-2.08092	-2.82391	-0.628563	-0.936291	-0.619066	-0.056654	0.066363	-0.351055	-0.705093	-1.5157	-0.786748	-0.080504	-0.152736	-0.431446	-0.784362	1.60343	1.41056	1.05855	2.74376	1.2492	1.31009	1.45241	1.30072	1.25979	1.16094	1.09208	1.05899	0.869092	0.774691	0.70165	0.568481	0.488013	0.452662	0.353559	0.262677
912	1.0322	10.14	0	1.17869	-0.379214	1.34242	0.695666	-0.149783	-1.62342	0.01949	0.482516	0.192065	-1.86646	-2.00436	-1.27901	-0.943858	-0.391581	-0.631527	-0.589223	-0.033577	0.126066	-0.262569	-0.653647	-1.68194	-1.22621	-0.495801	-0.253911	-0.357239	-0.744969	1.62605	1.40884	1.03199	2.82086	1.20766	1.27344	1.44061	1.30637	1.28109	1.16301	1.08004	1.00971	0.846278	0.794222	0.761642	0.681887	0.610762	0.614546	0.486667	0.397112
913	0.688123	10.09	0	1.23477	-0.376451	1.51055	0.585743	-0.399681	-2.19382	-0.226579	0.349841	0.142921	-2.35655	-2.85387	-1.97062	-1.4828	-0.755723	-0.790217	-0.678609	-0.13757	-0.012781	-0.414201	-0.799423	-1.77728	-1.2636	-0.523313	-0.290645	-0.436994	-0.834756	1.60421	1.4112	1.03533	2.78454	1.24203	1.32039	1.49372	1.37019	1.33234	1.19603	1.08116	0.979028	0.781413	0.661858	0.625214	0.488685	0.401647	0.338646	0.20926	0.116323
916	1.14138	9.78	0	1.28398	-0.3178	1.74974	0.665365	-0.413976	-2.36653	-0.259006	0.420649	0.261596	-2.35655	-4	-2.35655	-2.31876	-0.720789	-0.883392	-0.634512	-0.074636	0.058805	-0.35086	-0.722849	-1.61798	-1.01592	-0.302945	-0.20412	-0.388595	-0.777024	1.60351	1.4109	1.04228	2.80788	1.23172	1.30764	1.4995	1.38262	1.37682	1.29078	1.28541	1.31274	1.19682	1.10003	0.960629	0.736662	0.577109	0.494618	0.333783	0.235528
917	1.12265	9.87	0	1.27254	-0.321788	1.60206	0.555433	-0.27043	-1.63078	-0.136083	0.286277	0.172515	-1.84164	-2.12494	-1.48017	-1.04769	-0.676542	-0.737075	-0.704653	-0.209012	-0.079929	-0.475864	-0.845576	-1.74473	-1.24412	-0.500588	-0.265921	-0.418505	-0.83062	1.62412	1.41098	1.03559	2.76635	1.19153	1.27079	1.44188	1.34621	1.31692	1.17959	1.07433	1.01304	0.849068	0.747264	0.720356	0.606177	0.515053	0.470172	0.329543	0.250071
920	1.26061	10.12	1	1.19728	-0.411294	1.52634	0.632397	-0.451733	-4	-0.202871	0.376869	0.21822	-2.82391	-4	-3.52288	-1.9101	-0.7716	-0.756218	-0.592609	-0.095717	0.006423	-0.404063	-0.771856	-1.66154	-1.14448	-0.425274	-0.220476	-0.397614	-0.811634	1.60335	1.41291	1.03809	2.78617	1.26717	1.32371	1.46748	1.31864	1.24503	1.12503	1.0568	1.0657	0.947488	0.874739	0.834986	0.697762	0.636544	0.556303	0.395521	0.321644
921	1.04157	10.22	1	1.2266	-0.403106	1.80346	0.668889	-0.371713	-2.22915	-0.23329	0.38906	0.314626	-2.34679	-3.1549	-2.0655	-1.57675	-0.698753	-0.846185	-0.675718	-0.100398	0.023705	-0.391046	-0.746178	-1.57187	-0.855115	-0.144784	-0.173148	-0.456801	-0.820736	1.60289	1.41046	1.05435	2.71767	1.19127	1.2694	1.42156	1.3193	1.27157	1.15541	1.06517	1.0396	0.88285	0.827615	0.78837	0.661181	0.553421	0.510609	0.379349	0.31975
922	1.21681	10.48	0	1.32736	-0.319463	1.81757	0.565553	0.076677	-0.982967	0.186363	0.315151	0.077041	-1.22694	-1.34679	-0.823909	-0.445874	-0.293453	-0.480172	-0.743523	-0.225702	-0.039482	-0.403733	-0.789681	-1.86328	-1.61261	-0.877456	-0.329754	-0.394587	-0.810791	1.67006	1.40779	1.02443	2.78793	1.13838	1.25493	1.45532	1.36815	1.33613	1.19879	1.0752	0.954013	0.740175	0.633709	0.585192	0.447896	0.348027	0.310238	0.20862	0.12803
924	1.43087	10.07	1	1.38346	-0.265872	2.07882	0.669252	-0.006167	-1.26922	0.179207	0.468421	0.049296	-1.51999	-1.60033	-1.0013	-0.66334	-0.233959	-0.423543	-0.599462	-0.064241	0.112873	-0.251812	-0.6515	-1.77989	-1.5376	-0.8471	-0.418619	-0.402524	-0.767004	1.64572	1.40705	1.02449	2.76852	1.24327	1.32531	1.45986	1.34271	1.29489	1.1603	1.07285	0.992701	0.823288	0.680379	0.607965	0.466303	0.382789	0.327602	0.207339	0.117113
925	1.2833	10.4	1	1.26221	-0.347098	1.78247	0.553337	-0.215454	-1.57187	-0.180061	0.282327	0.204446	-1.78516	-2.00436	-1.41567	-1.08144	-0.631341	-0.832978	-0.772885	-0.233587	-0.078522	-0.469544	-0.841035	-1.73755	-1.15989	-0.412851	-0.245575	-0.398157	-0.794525	1.62703	1.40908	1.03776	2.77596	1.20958	1.29499	1.47453	1.34134	1.27984	1.11735	1.00401	0.928567	0.756781	0.639913	0.578694	0.461684	0.391691	0.405322	0.301547	0.264368
926	1.12362	10.36	1	1.19479	-0.407347	1.68931	0.590976	-0.27189	-2.10237	-0.117874	0.36633	0.107312	-2.38722	-2.3098	-1.61439	-1.20901	-0.590743	-0.686344	-0.651111	-0.121076	0.005181	-0.391688	-0.787014	-1.84771	-1.41908	-0.655019	-0.327533	-0.410385	-0.811353	1.60865	1.41082	1.02976	2.73109	1.19927	1.2602	1.39828	1.28487	1.3041	1.23002	1.20155	1.17834	1.00024	0.868742	0.800297	0.607157	0.474297	0.435367	0.275567	0.190332
926-R	1.12362	10.36	1	1.19479	-0.407347	1.68931	0.593652	-0.270026	-2.27572	-0.112326	0.373133	0.100577	-2.61979	-2.35655	-1.62709	-1.22475	-0.571703	-0.68424	-0.650722	-0.116055	0.012415	-0.382895	-0.77963	-1.85387	-1.43063	-0.665144	-0.336393	-0.413525	-0.810229	1.60809	1.41065	1.02957	2.73109	1.19926	1.26022	1.39827	1.28486	1.3041	1.23001	1.20156	1.17834	1.00026	0.868762	0.800305	0.607133	0.474362	0.435367	0.275542	0.190332
927	0.856393	10.46	1	1.18554	-0.409205	1.58995	0.686216	-0.087565	-1.52578	0.166371	0.459528	0.12274	-1.79049	-1.87615	-1.15366	-0.753255	-0.287771	-0.418961	-0.511026	-0.038342	0.092299	-0.285084	-0.667764	-1.68825	-1.36051	-0.658368	-0.326242	-0.415217	-0.799423	1.63631	1.41077	1.03066	2.78677	1.29093	1.32049	1.43833	1.30442	1.22917	1.08588	0.975125	0.973436	0.841568	0.746894	0.733999	0.600247	0.49369	0.452808	0.312459	0.217484
928	1.02435	9.94	0	1.35468	-0.324343	1.75511	0.675118	-0.170761	-1.8041	-0.054088	0.439506	0.247187	-2.09691	-2.08092	-1.35753	-1.02641	-0.447697	-0.733533	-0.64474	-0.076704	0.080807	-0.309715	-0.690796	-1.65758	-1.065	-0.326795	-0.211266	-0.383	-0.75995	1.62343	1.40831	1.04075	2.78396	1.24733	1.32507	1.5006	1.38219	1.34789	1.22476	1.1774	1.15757	1.02618	0.947994	0.86979	0.690196	0.573479	0.492028	0.302578	0.22984
931	0.780212	9.74	0	1.17435	-0.38855	1.4183	0.551413	-0.405497	-2.95861	-0.28929	0.30591	0.154302	-2.95861	-4	-2.14874	-1.70115	-0.835053	-0.912929	-0.670806	-0.17607	-0.059782	-0.466228	-0.849551	-1.8041	-1.36351	-0.572839	-0.284916	-0.398049	-0.814741	1.61019	1.41202	1.03311	2.7807	1.17134	1.23215	1.39898	1.2678	1.23544	1.11205	1.04192	1.01953	0.877755	0.755112	0.691965	0.540329	0.437751	0.411058	0.24138	0.182795
933	1.44099	9.79	1	1.31408	-0.305395	1.9489	0.728922	0.47337	-0.366532	0.572267	0.493723	0.010554	-0.580705	-0.796152	-0.312382	-0.009484	0.101059	-0.121938	-0.595508	-0.109467	0.139879	-0.181378	-0.572189	-1.66154	-1.56384	-4	-0.281083	-0.349984	-0.749824	1.7814	1.40214	1.0172	2.78062	1.16886	1.2536	1.43102	1.30392	1.21352	1.01324	0.901666	0.842431	0.66812	0.566802	0.545543	0.370628	0.316769	0.248324	0.11235	0.031889
935	0.865238	10.31	0	1.20358	-0.389917	1.31387	0.576376	-0.485718	-4	-0.571056	0.316704	0.250786	-3.22185	-4	-4	-4	-0.998266	-1.38934	-0.796967	-0.197705	-0.041675	-0.448306	-0.81673	-1.67985	-1.05306	-0.314437	-0.213391	-0.393619	-0.784891	1.60681	1.40949	1.0424	2.73822	1.20457	1.27317	1.42199	1.30309	1.28609	1.17932	1.11916	1.10502	0.983884	0.918953	0.876025	0.73961	0.663432	0.645329	0.511883	0.417748
936	1.2943	10.66	0	1.35774	-0.311047	1.89708	0.610607	-0.18409	-1.55909	0.011359	0.37778	0.129013	-1.80134	-1.99568	-1.28067	-0.874194	-0.467628	-0.603975	-0.6362	-0.134186	0.014772	-0.362811	-0.744969	-1.74232	-1.45346	-0.702239	-0.293709	-0.393081	-0.801068	1.63337	1.40994	1.02935	2.77305	1.25238	1.33746	1.50594	1.36927	1.32044	1.17665	1.13979	1.20284	1.17026	1.1539	1.06446	0.786712	0.590136	0.477121	0.283804	0.160535
937	0.961543	10.33	1	1.22866	-0.403182	1.77232	0.696514	-0.278025	-2.18709	0.018576	0.472522	0.165155	-2.31876	-4	-1.64017	-1.3019	-0.453581	-0.52739	-0.493224	-0.010372	0.103598	-0.28735	-0.671824	-1.66354	-1.25649	-0.548367	-0.256882	-0.394264	-0.786748	1.60949	1.4121	1.03375	2.73598	1.21288	1.29713	1.46143	1.34059	1.31896	1.20515	1.16094	1.15476	1.01813	0.889302	0.822199	0.637061	0.536919	0.487004	0.369304	0.269402
938	0.835877	10.57	0	1.21352	-0.357736	1.48144	0.544453	-0.129947	-1.63827	-0.053499	0.201342	0.236361	-1.91721	-1.91364	-1.34969	-0.946537	-0.617983	-0.629672	-0.58956	-0.210631	-0.191924	-0.624885	-0.974694	-1.80967	-1.17328	-0.397289	-0.182369	-0.372839	-0.819014	1.62138	1.41395	1.0384	2.70177	1.2188	1.31014	1.53312	1.4531	1.44338	1.35048	1.32394	1.34719	1.24434	1.16893	1.09167	0.907335	0.820639	0.79139	0.633709	0.553999
940	0.641857	10.36	0	1.15776	-0.403586	1.2833	0.747792	-0.28609	-2.45593	-0.005463	0.528235	0.233554	-2.50864	-4	-1.72354	-1.38828	-0.464959	-0.609418	-0.470185	0.049567	0.163221	-0.243744	-0.63097	-1.61979	-1.08092	-0.362911	-0.225045	-0.395018	-0.784891	1.60204	1.41279	1.03978	2.69079	1.24256	1.35168	1.55859	1.48946	1.4625	1.31592	1.22042	1.16315	1.02482	0.944483	0.910396	0.803099	0.736965	0.685102	0.543181	0.476086
941	0.796556	10.09	0	1.21827	-0.38051	1.47276	0.585054	-0.205303	-1.97881	-0.050708	0.327543	0.17035	-2.29243	-2.38722	-1.45223	-1.08144	-0.519418	-0.650917	-0.612788	-0.161214	-0.046192	-0.427477	-0.801068	-1.74958	-1.39903	-0.629302	-0.248259	-0.361611	-0.778325	1.62605	1.41082	1.03054	2.73101	1.2113	1.26113	1.42935	1.30248	1.23412	1.09362	1.02485	1.01155	0.887586	0.793946	0.743423	0.593532	0.478727	0.419129	0.247155	0.050079
942	0.873166	10.1	1	1.24846	-0.380211	1.83251	0.672624	-0.18039	-1.81531	0.008345	0.439806	0.194514	-2.07572	-2.17393	-1.38616	-1.02919	-0.430743	-0.600672	-0.562884	-0.052272	0.074414	-0.317765	-0.700275	-1.68825	-1.20204	-0.476384	-0.253055	-0.38122	-0.773658	1.61927	1.41061	1.03457	2.77248	1.34635	1.41146	1.55891	1.44136	1.40259	1.25871	1.17802	1.13905	0.972688	0.861193	0.822977	0.660052	0.578694	0.525353	0.396697	0.322219
944	0.868294	10.47	0	1.24477	-0.366386	1.71933	0.652208	-0.277613	-1.93181	-0.162412	0.392468	0.26238	-2.13077	-2.50864	-1.67985	-1.28819	-0.714218	-0.804654	-0.563996	-0.070479	0.023458	-0.399245	-0.776245	-1.69897	-1.13312	-0.372532	-0.150151	-0.343231	-0.775985	1.60792	1.41305	1.0382	2.71243	1.22334	1.29896	1.50831	1.44609	1.44464	1.36092	1.33167	1.3294	1.20638	1.15822	1.11426	0.979462	0.868532	0.838099	0.688505	0.649288
945	1.09509	9.87	0	1.24179	-0.371576	1.53529	0.531044	-0.065653	-1.17134	-0.002439	0.206961	0.22763	-1.40894	-1.58838	-1.03953	-0.665546	-0.537003	-0.753501	-0.693146	-0.278354	-0.169989	-0.577246	-0.917215	-1.72125	-1.17005	-0.435808	-0.222573	-0.381743	-0.815877	1.65319	1.412	1.03706	2.78535	1.1311	1.19944	1.35625	1.2333	1.19761	1.07337	1.01454	1.02861	0.924771	0.862614	0.861478	0.753328	0.697935	0.674949	0.532997	0.464887
946	0.940844	10.23	1	1.28488	-0.354208	1.88986	0.544403	-0.57889	-4	-0.622694	0.298242	0.197639	-4	-4	-4	-4	-1.16685	-1.32883	-0.822175	-0.219755	-0.058687	-0.458296	-0.832978	-1.73283	-1.21254	-0.459671	-0.24177	-0.390192	-0.794796	1.60586	1.40962	1.03623	2.74765	1.18089	1.25762	1.43658	1.32173	1.28076	1.13194	1.04792	0.980653	0.84124	0.722516	0.679731	0.549645	0.492694	0.486329	0.361728	0.296352
947	1.03144	10.19	0	1.24797	-0.39562	1.32222	0.677242	-0.238749	-2.06048	0.038898	0.417422	0.198932	-2.24412	-2.56864	-1.62709	-1.06956	-0.564474	-0.49485	-0.436163	-0.010728	0.037705	-0.387322	-0.767258	-1.73518	-1.2993	-0.519131	-0.190373	-0.38426	-0.838333	1.6053	1.41668	1.03496	2.69589	1.28368	1.37124	1.52615	1.42094	1.39337	1.29724	1.26437	1.28432	1.15987	1.07754	1.04186	0.887162	0.807632	0.754421	0.62177	0.531175
948	0.967005	9.9	1	1.20112	-0.385938	1.60853	0.619625	-0.398918	-2.24412	-0.152119	0.344824	0.221206	-2.31876	-4	-2.11919	-1.66756	-0.680478	-0.681728	-0.605023	-0.126563	-0.031657	-0.433209	-0.790217	-1.64017	-1.065	-0.365321	-0.235152	-0.432503	-0.824488	1.60631	1.41235	1.04209	2.75339	1.40909	1.46609	1.61678	1.47736	1.43029	1.2903	1.23197	1.18523	1.03381	0.944952	0.90976	0.746894	0.671217	0.621028	0.468769	0.367533
949	0.665627	10.63	1	1.16346	-0.420894	1.46982	0.635413	-0.369165	-3	-0.11702	0.362332	0.225542	-2.82391	-4	-2.18046	-1.57512	-0.68382	-0.648204	-0.545918	-0.089696	-0.016644	-0.428874	-0.791827	-1.66959	-1.1261	-0.403183	-0.204955	-0.400991	-0.818728	1.60313	1.41385	1.03965	2.75311	1.13815	1.22371	1.38266	1.26442	1.24392	1.12463	1.13422	1.20029	1.15627	1.13958	1.08321	0.88555	0.723495	0.637537	0.448633	0.333399
950	0.931268	10.1	0	1.23754	-0.368079	1.44248	0.636568	-0.297139	-2.69897	-0.02535	0.400555	0.128529	-2.85387	-4	-1.76195	-1.31247	-0.531653	-0.555643	-0.527682	-0.063185	0.026492	-0.369776	-0.752763	-1.74715	-1.35458	-0.630784	-0.298518	-0.421017	-0.825068	1.60576	1.41308	1.03234	2.70856	1.38356	1.44642	1.62455	1.52229	1.48477	1.36882	1.31271	1.28049	1.11845	1.00819	0.964013	0.849068	0.794388	0.771727	0.654818	0.593444
951	1.17939	9.77	0	1.25936	-0.351391	1.51851	0.622328	-0.114752	-1.86328	0.057742	0.33636	0.190416	-2.17393	-1.9914	-1.383	-0.958213	-0.492684	-0.479124	-0.466355	-0.075411	-0.048905	-0.477295	-0.862646	-1.86328	-1.31966	-0.500588	-0.202525	-0.373557	-0.821023	1.61172	1.41569	1.03446	2.76162	1.30494	1.40937	1.61573	1.52126	1.49755	1.32123	1.18212	1.09683	0.985811	0.949971	0.938806	0.812436	0.71441	0.633468	0.447896	0.338646
952	1.25979	10.52	1	1.18526	-0.36176	1.54158	0.622338	-0.053351	-1.24565	0.059109	0.288294	0.293849	-1.47886	-1.63451	-1.10018	-0.702239	-0.474826	-0.562091	-0.607127	-0.16877	-0.091086	-0.511449	-0.851397	-1.64589	-0.969805	-0.247491	-0.153354	-0.394156	-0.815593	1.63816	1.41243	1.04568	2.79263	1.16265	1.22346	1.40763	1.29426	1.22819	1.05645	0.94413	0.864596	0.716202	0.639913	0.599467	0.49369	0.408159	0.397112	0.260979	0.174018
953	0.872366	10.45	1	1.18469	-0.400773	1.56348	0.718427	-0.256961	-2.39794	0.062958	0.493974	0.168232	-2.5376	-3.04576	-1.62342	-1.20066	-0.421361	-0.475344	-0.460422	0.021644	0.124178	-0.271971	-0.659358	-1.66959	-1.20761	-0.484259	-0.256725	-0.42934	-0.817585	1.60546	1.41291	1.03708	2.73158	1.12211	1.16346	1.29893	1.12243	1.05077	0.879096	0.757902	0.757902	0.603866	0.517636	0.514548	0.41274	0.350894	0.294466	0.134602	0.132473
955	1.13857	10.72	0	1.17551	-0.370637	1.24551	0.717845	-0.264561	-2.26761	-0.169219	0.388368	0.421308	-2.4437	-2.58503	-1.94692	-1.50446	-0.682564	-0.811916	-0.543027	-0.049051	0.007406	-0.448062	-0.778325	-1.50585	-0.707522	0.011613	-0.070224	-0.442132	-0.822464	1.59766	1.41392	1.06795	2.81921	1.25939	1.31801	1.49002	1.39699	1.35956	1.14048	0.965134	0.907974	0.764318	0.690829	0.641096	0.464532	0.377185	0.340539	0.201527	0.080042
956	0.816869	9.79	0	1.23704	-0.341502	1.4014	0.550925	-0.286006	-1.93181	-0.15138	0.258613	0.203359	-2.16749	-2.39794	-1.6073	-1.17393	-0.655215	-0.726304	-0.714893	-0.235899	-0.113679	-0.500588	-0.859178	-1.71897	-1.15366	-0.410274	-0.244811	-0.421361	-0.821599	1.62187	1.41033	1.03971	2.75159	1.20224	1.28988	1.47966	1.38798	1.37558	1.21842	1.09091	1.01604	0.858766	0.796045	0.766448	0.655504	0.581413	0.548185	0.409369	0.269957
957	0.958581	10.08	0	1.23477	-0.350152	1.50106	0.741396	0.044344	-1.36957	0.266819	0.490183	0.20257	-1.65169	-1.64207	-1.00436	-0.640924	-0.193752	-0.322941	-0.38363	0.034388	0.111968	-0.283913	-0.665949	-1.68613	-1.18843	-0.467755	-0.232621	-0.371918	-0.775208	1.63608	1.41383	1.0346	2.77964	1.31044	1.36975	1.51594	1.40686	1.41242	1.26717	1.15432	1.09459	0.900237	0.81004	0.763963	0.612784	0.54021	0.516944	0.378484	0.274378
958	0.692671	10.62	0	1.17406	-0.409666	1.35218	0.528042	-0.470441	-4	-0.673255	0.271516	0.220265	-4	-4	-4	-4	-1.4045	-1.67366	-0.764472	-0.226579	-0.087831	-0.50045	-0.882729	-1.8041	-1.42136	-0.569602	-0.181576	-0.304081	-0.751291	1.61058	1.41073	1.02941	2.72706	1.32697	1.38726	1.55104	1.42211	1.38025	1.2665	1.22488	1.2339	1.11466	1.01243	0.946008	0.814184	0.764674	0.758588	0.677564	0.614797
959	1.24006	10.38	0	1.31848	-0.320252	1.75664	0.685724	-0.274578	-1.99568	-0.000261	0.487591	0.112303	-2.18709	-2.74473	-1.52288	-1.18177	-0.447819	-0.600672	-0.534915	-0.014304	0.126326	-0.260349	-0.654626	-1.7122	-1.47625	-0.747875	-0.321573	-0.387852	-0.77963	1.61599	1.41092	1.02804	2.757	1.32107	1.38016	1.52331	1.39098	1.37342	1.30821	1.26462	1.24159	1.01014	0.820822	0.709223	0.543723	0.390641	0.422334	0.273644	0.181685
960	1.23407	9.83	1	1.31154	-0.332075	1.88762	0.766071	-0.033483	-1.51999	0.233148	0.522653	0.21577	-1.78252	-1.81248	-1.1343	-0.745694	-0.24177	-0.336488	-0.376751	0.065766	0.147305	-0.254379	-0.6362	-1.63639	-1.10237	-0.391795	-0.220115	-0.40749	-0.801068	1.62263	1.41437	1.03915	2.78057	1.34826	1.43259	1.59783	1.46901	1.38103	1.20631	1.07693	1.00062	0.852131	0.754239	0.716202	0.578148	0.522879	0.503207	0.375881	0.308717
962	1.38148	10.43	1	1.22115	-0.412059	1.68484	0.567802	-0.366734	-2.58503	-0.183891	0.305222	0.156307	-2.65758	-4	-2.08092	-1.58336	-0.729088	-0.696372	-0.639596	-0.165198	-0.067983	-0.465847	-0.838333	-1.76447	-1.31785	-0.580705	-0.257039	-0.395666	-0.81051	1.6065	1.41197	1.03279	2.79415	1.33474	1.41529	1.56529	1.42864	1.3848	1.2932	1.25355	1.25297	1.10502	0.997511	0.894079	0.731051	0.589737	0.539315	0.353101	0.250652
963	1.0618	10.29	0	1.26411	-0.363522	1.69196	0.632052	-0.303556	-2.30103	-0.065552	0.392855	0.154607	-2.48149	-2.95861	-1.73755	-1.30016	-0.590236	-0.615467	-0.54607	-0.075359	0.021933	-0.378201	-0.764219	-1.75696	-1.33255	-0.567672	-0.254691	-0.404724	-0.818728	1.60798	1.41279	1.03388	2.74085	1.25141	1.32565	1.52365	1.47038	1.48741	1.33099	1.16151	1.03016	0.841985	0.7566	0.742239	0.626682	0.518514	0.466303	0.313264	0.201527
964	0.846694	10.27	0	1.21537	-0.362174	1.29447	0.539716	-0.409716	-2.67778	-0.314437	0.319897	0.112706	-2.79588	-4	-2.00877	-1.74958	-0.800794	-0.966979	-0.715118	-0.189969	-0.040529	-0.427593	-0.818156	-1.83268	-1.66555	-0.818728	-0.307329	-0.367543	-0.784362	1.61479	1.4103	1.02659	2.77102	1.2384	1.31632	1.48491	1.37805	1.37027	1.29357	1.29152	1.27157	1.01444	0.835389	0.750949	0.6158	0.547892	0.552552	0.425969	0.374574
965	1.00848	9.71	1	1.20276	-0.411638	1.58659	0.738376	-0.04745	-1.37469	0.188056	0.52498	0.150327	-1.61798	-1.72584	-1.08302	-0.710188	-0.255864	-0.426548	-0.475215	0.030195	0.16343	-0.228927	-0.620332	-1.67366	-1.24489	-0.552067	-0.316053	-0.396423	-0.775985	1.63285	1.41123	1.03115	2.76411	1.23714	1.32617	1.49892	1.34987	1.30018	1.17826	1.12421	1.10314	0.957847	0.87986	0.829661	0.658276	0.568202	0.544757	0.407485	0.361728
966	1.23965	10.2	0	1.27761	-0.318891	1.80072	0.66041	-0.135015	-1.36754	0.034067	0.401435	0.226651	-1.5867	-1.81248	-1.20831	-0.837436	-0.491336	-0.61261	-0.53254	-0.067476	0.029506	-0.378928	-0.752763	-1.68403	-1.16241	-0.419417	-0.203148	-0.389127	-0.811916	1.62949	1.41323	1.03847	2.72452	1.14973	1.22221	1.37301	1.25198	1.21536	1.0973	1.04792	1.04511	0.835162	0.657746	0.579784	0.418669	0.344611	0.284431	0.185637	0.064874
967	1.22643	9.73	1	1.20978	-0.379559	1.52504	0.556206	-0.022276	-1.20204	0.091878	0.264416	0.189715	-1.44855	-1.59007	-0.997402	-0.597395	-0.370081	-0.557207	-0.788612	-0.299642	-0.092911	-0.454817	-0.814175	-1.70334	-1.25806	-0.527682	-0.264162	-0.365422	-0.76853	1.66433	1.40731	1.03123	2.75482	1.19944	1.28572	1.45633	1.31777	1.24185	1.08424	1.02443	1.02628	0.91708	0.822666	0.763606	0.579784	0.491362	0.434417	0.332438	0.258135
968	1.11852	9.71	1	1.24304	-0.36519	1.80072	0.643571	0.058046	-1.42713	0.252125	0.369494	0.139281	-1.76447	-1.62893	-0.9859	-0.587036	-0.195315	-0.317945	-0.507519	-0.107738	-0.00975	-0.374893	-0.74958	-1.77469	-1.39794	-0.64859	-0.28567	-0.381429	-0.77963	1.64902	1.4103	1.02931	2.68619	1.18705	1.25424	1.40557	1.28448	1.24191	1.11283	1.05161	1.03979	0.963338	0.97805	1.01294	0.873127	0.739045	0.582496	0.428675	0.31627
969	0.741383	10.7	0	1.19451	-0.411001	1.32838	0.575038	-0.217456	-2.36653	-0.054975	0.324714	0.124602	-3	-2.34679	-1.54668	-1.10073	-0.572189	-0.620513	-0.573977	-0.131708	-0.048031	-0.451733	-0.842241	-1.88606	-1.59688	-0.731422	-0.277119	-0.375615	-0.806875	1.61426	1.41293	1.02819	2.72915	1.34346	1.42782	1.59473	1.47909	1.47365	1.38531	1.31667	1.25326	1.04652	0.935619	0.887586	0.757565	0.680738	0.6315	0.514474	0.39649
970	1.06972	9.91	1	1.25672	-0.32353	1.76492	0.701603	0.208495	-0.979225	0.371456	0.43236	0.180269	-1.24872	-1.2815	-0.720789	-0.333763	-0.085498	-0.275478	-0.47057	-0.051832	0.062582	-0.323215	-0.700493	-1.73755	-1.26922	-0.548674	-0.281249	-0.364617	-0.7734	1.68168	1.4112	1.02906	2.78943	1.29452	1.38163	1.54259	1.41925	1.38386	1.26538	1.21377	1.16963	0.976961	0.850675	0.79472	0.635149	0.548477	0.492694	0.355388	0.264368
971	1.06124	10.57	1	1.1807	-0.417216	1.49969	0.676538	-0.148069	-1.68825	0.078493	0.430043	0.203386	-1.9393	-2.0655	-1.29843	-0.898253	-0.385841	-0.517841	-0.530915	-0.060531	0.061679	-0.32929	-0.705754	-1.65561	-1.15927	-0.426316	-0.246417	-0.407379	-0.79588	1.62929	1.41138	1.03802	2.68573	1.37495	1.44651	1.60847	1.47308	1.44095	1.32662	1.26482	1.23951	1.10123	1.01958	0.982899	0.836922	0.760506	0.731947	0.617175	0.516682
972	0.971356	10.62	1	1.29248	-0.306594	1.83187	0.653666	-0.150949	-1.57187	-0.025673	0.362181	0.277976	-1.79588	-1.98297	-1.37161	-1.06905	-0.519275	-0.635261	-0.522011	-0.079824	-0.018499	-0.448184	-0.805486	-1.65365	-0.995679	-0.285838	-0.182633	-0.372429	-0.782516	1.61415	1.41422	1.04262	2.80196	1.26616	1.33426	1.49857	1.38219	1.35721	1.23499	1.16158	1.15331	1.01524	0.930998	0.8909	0.711003	0.632746	0.558308	0.449001	0.398766
973	1.05469	9.85	1	1.2398	-0.356241	1.7185	0.797551	-0.034939	-1.56225	0.273834	0.595364	0.109106	-1.81531	-1.88606	-1.12263	-0.749336	-0.19044	-0.305307	-0.325414	0.128335	0.226187	-0.17031	-0.569441	-1.69037	-1.53313	-0.827397	-0.32039	-0.367543	-0.770574	1.6233	1.41506	1.02499	2.72879	1.41723	1.48606	1.6683	1.55736	1.50415	1.34467	1.25059	1.18725	1.0588	0.985918	0.953898	0.798355	0.70411	0.627658	0.486667	0.399179
976	1.29608	9.84	0	1.26269	-0.352407	1.7364	0.681928	-0.072938	-1.43533	0.086502	0.390105	0.305437	-1.69897	-1.77211	-1.1463	-0.730721	-0.372839	-0.549443	-0.607303	-0.106627	0.020527	-0.374173	-0.727694	-1.5817	-0.921543	-0.200659	-0.162601	-0.421361	-0.803547	1.63849	1.40977	1.04966	2.80014	1.30191	1.36343	1.53776	1.42964	1.4129	1.30938	1.25556	1.23233	1.08227	0.971364	0.919576	0.782609	0.697105	0.675604	0.550228	0.482942
977	1.16435	10.11	1	1.25648	-0.337131	1.81291	0.712742	-0.174834	-1.98716	0.060018	0.474697	0.211361	-2.19382	-2.284	-1.47625	-1.10679	-0.38637	-0.482936	-0.510604	-0.005551	0.107515	-0.28794	-0.671417	-1.65365	-1.08619	-0.372429	-0.242604	-0.412065	-0.789681	1.60938	1.41107	1.0393	2.79321	1.21244	1.27234	1.44904	1.33926	1.28125	1.09741	0.945422	0.83342	0.673854	0.562859	0.512837	0.37501	0.303093	0.262677	0.130334	0.06428
978	1.2099	10.25	0	1.22141	-0.345415	1.5611	0.686967	-0.010239	-1.56703	0.21434	0.423852	0.192233	-1.90658	-1.79049	-1.08884	-0.67305	-0.254769	-0.387004	-0.443577	-0.034187	0.044108	-0.351933	-0.723079	-1.6925	-1.24565	-0.514137	-0.256098	-0.386898	-0.79588	1.63892	1.41376	1.03368	2.76294	1.25636	1.32034	1.45785	1.32925	1.28368	1.14605	1.02832	0.945187	0.760566	0.654589	0.603351	0.433656	0.375446	0.308209	0.139429	0.06428
980	1.01015	10.19	1	1.22402	-0.407649	1.63749	0.603058	-0.249646	-1.9431	-0.038816	0.355164	0.133315	-2.18046	-2.37675	-1.54975	-1.11014	-0.56687	-0.594654	-0.561458	-0.106516	-0.017593	-0.420216	-0.802719	-1.79317	-1.44129	-0.687823	-0.288446	-0.387216	-0.812197	1.61335	1.41319	1.02919	2.77827	1.32138	1.40119	1.56374	1.43654	1.39553	1.26058	1.20055	1.20573	1.10947	1.05591	1.036	0.911918	0.839747	0.786684	0.598426	0.504503
982	0.854751	10.22	0	1.25431	-0.359111	1.58433	0.662635	-0.438064	-3.04576	-0.26528	0.416574	0.258637	-2.61979	-4	-3.69897	-2.1549	-0.806875	-0.908685	-0.598599	-0.062683	0.052655	-0.366734	-0.740645	-1.64397	-1.08355	-0.350763	-0.187889	-0.368151	-0.782516	1.6018	1.41253	1.0396	2.7094	1.31111	1.40006	1.57698	1.4732	1.44095	1.33496	1.24027	1.17059	0.998913	0.909823	0.88129	0.771669	0.68995	0.702335	0.535364	0.465713
983	1.17125	10.58	0	1.28735	-0.324816	1.74194	0.62181	-0.305746	-1.92445	-0.113848	0.372562	0.193987	-2.11351	-2.65758	-1.64207	-1.22841	-0.611899	-0.672028	-0.643783	-0.127902	0.006936	-0.379032	-0.754734	-1.69465	-1.22113	-0.482408	-0.223517	-0.38934	-0.793444	1.6161	1.41001	1.03581	2.80183	1.36851	1.41501	1.56946	1.41102	1.35429	1.24233	1.14694	1.08056	0.92881	0.818917	0.787022	0.60873	0.500929	0.476431	0.312258	0.20926
984	0.982723	10.63	0	1.23578	-0.364266	1.5172	0.673878	-0.449405	-3.52288	-0.253989	0.420945	0.278365	-2.65758	-4	-4	-4	-0.791021	-0.884057	-0.586533	-0.056357	0.053616	-0.364014	-0.731656	-1.60555	-1.01011	-0.289375	-0.17134	-0.389872	-0.796423	1.60054	1.41257	1.04398	2.77342	1.24751	1.31326	1.46908	1.34181	1.28486	1.14108	1.05627	0.986878	0.805695	0.682961	0.655961	0.552842	0.53239	0.49036	0.361728	0.265492
985	1.35512	10.08	1	1.28623	-0.331298	1.92273	0.645118	0.091139	-1.02	0.246006	0.38819	0.156095	-1.26043	-1.3947	-0.83357	-0.45942	-0.214955	-0.402634	-0.609772	-0.140441	0.026737	-0.342466	-0.718512	-1.70115	-1.29499	-0.58956	-0.293794	-0.386687	-0.783306	1.67367	1.40862	1.03013	2.75186	1.32536	1.39926	1.56982	1.44125	1.39719	1.24815	1.18116	1.1278	0.96491	0.867552	0.838549	0.69335	0.587871	0.521325	0.323694	0.20862
986	0.906335	9.99	0	1.27967	-0.334062	1.67302	0.590496	-0.282329	-2.13077	-0.105795	0.374015	0.098159	-2.39794	-2.5376	-1.58336	-1.19314	-0.579549	-0.696588	-0.633764	-0.126389	0.012964	-0.373147	-0.76904	-1.83565	-1.68613	-0.829152	-0.314706	-0.377372	-0.789414	1.61782	1.4105	1.02633	2.74927	1.35789	1.40173	1.55779	1.42744	1.39533	1.3015	1.25129	1.21104	1.05262	0.966812	0.897758	0.757143	0.703496	0.692511	0.580871	0.534812
987	0.903307	9.81	1	1.27784	-0.353028	1.72346	0.630174	-0.076704	-1.46218	0.070333	0.359684	0.211574	-1.74473	-1.75945	-1.14935	-0.744004	-0.396531	-0.563837	-0.602408	-0.123724	-0.010194	-0.406382	-0.775208	-1.7122	-1.14327	-0.412514	-0.239351	-0.404724	-0.806875	1.63447	1.41096	1.03766	2.77852	1.30258	1.39951	1.59876	1.49059	1.45993	1.31677	1.18014	1.05014	0.846131	0.755149	0.717789	0.562009	0.460969	0.402875	0.223706	0.143164
989	0.891545	10.48	1	1.37457	-0.270506	2.04844	0.738122	-0.191316	-1.76447	0.122936	0.54341	0.08842	-1.95861	-2.21467	-1.36653	-1.01278	-0.32413	-0.42899	-0.467118	0.045909	0.181815	-0.201902	-0.600499	-1.6925	-1.39147	-0.692504	-0.339894	-0.424928	-0.795337	1.61461	1.41082	1.03	2.79501	1.32187	1.38446	1.54016	1.39871	1.33657	1.1692	1.0943	1.07666	0.897322	0.793363	0.709223	0.499458	0.379708	0.296787	0.133894	0.010724
990	0.392884	10.48	1	1.18469	-0.40422	1.57171	0.731476	-0.37479	-2.30103	-0.217527	0.462008	0.367691	-2.31876	-4	-2.18709	-2.49485	-0.592609	-0.881074	-0.646661	-0.043735	0.09854	-0.310336	-0.66294	-1.47496	-0.751536	-0.056753	-0.15789	-0.454817	-0.788612	1.60329	1.40927	1.06072	2.76539	1.36191	1.42844	1.58704	1.44959	1.38047	1.21955	1.1244	1.08056	0.91545	0.826538	0.751316	0.617549	0.540806	0.474702	0.347098	0.246569
991	1.41807	10.5	0	1.40807	-0.261897	2.0799	0.743988	-0.003795	-1.21467	0.208522	0.544725	0.110152	-1.43652	-1.63639	-1.00789	-0.705093	-0.258848	-0.416235	-0.406825	0.061377	0.178833	-0.209574	-0.61261	-1.75449	-1.96257	-1.14146	-0.266161	-0.313096	-0.739213	1.63815	1.41263	1.02016	2.80761	1.29194	1.35052	1.49469	1.33306	1.25751	1.10062	0.983777	0.931603	0.763784	0.641332	0.598165	0.395867	0.238882	0.153452	-0.037789	-0.187087
993	0.983596	10.31	1	1.26741	-0.365551	1.74429	0.853297	-0.296193	-1.79588	0.081383	0.669912	0.237921	-1.88606	-3.69897	-1.53313	-1.33724	-0.306801	-0.563519	-0.434861	0.156186	0.314436	-0.079877	-0.472241	-1.48812	-0.963371	-0.285838	-0.277448	-0.445632	-0.766243	1.60741	1.4098	1.04447	2.72341	1.30422	1.38167	1.54695	1.4166	1.36908	1.21079	1.11853	1.07763	0.903348	0.81703	0.759848	0.61705	0.555152	0.49036	0.370187	0.291623
1000	1.11836	10.47	0	1.19921	-0.388575	1.32838	0.576238	0.078239	-1.22113	0.191311	0.260596	0.208522	-1.51856	-1.48413	-0.909742	-0.504317	-0.256412	-0.47237	-0.653843	-0.237922	-0.110698	-0.496482	-0.850781	-1.75203	-1.16749	-0.428641	-0.275642	-0.388702	-0.789414	1.66488	1.40989	1.03483	2.79203	1.2894	1.38946	1.60412	1.50353	1.40369	1.18813	1.06854	1.0088	0.891697	0.783121	0.790386	0.64952	0.535415	0.511565	0.363074	0.262112
1002	1.3231	10.11	0	1.19783	-0.383609	1.41497	0.545579	-0.210913	-1.43297	-0.257118	0.211067	0.277151	-1.64017	-1.88273	-1.42251	-1.11238	-0.925184	-1.01728	-0.636952	-0.205512	-0.17399	-0.643592	-0.98632	-1.74715	-1.04479	-0.295506	-0.170889	-0.380385	-0.824198	1.61711	1.41486	1.04357	2.78583	1.49267	1.55807	1.69978	1.52461	1.42835	1.2383	1.12287	1.01801	0.819325	0.685144	0.640481	0.500602	0.441957	0.377185	0.212188	0.115056
1005	1.51326	10.53	0	1.39322	-0.29387	2.06032	0.598703	-0.017774	-1.00043	0.044579	0.373739	0.125871	-1.20273	-1.46852	-0.956245	-0.654822	-0.432738	-0.655804	-0.710857	-0.157391	0.018825	-0.358427	-0.749336	-1.77211	-1.53611	-0.829445	-0.274415	-0.34419	-0.767766	1.65422	1.40845	1.02424	2.78046	1.23625	1.30181	1.45317	1.31316	1.25504	1.10405	1.00093	0.930998	0.716798	0.587871	0.456294	0.27162	0.140179	0.140927	0.010219	-0.136111
1006	1.04982	9.83	1	1.19173	-0.434641	1.46538	0.565021	-0.119701	-1.36957	0.006979	0.33967	0.061679	-1.61083	-1.71444	-1.16304	-0.8173	-0.412626	-0.606952	-0.765483	-0.190777	-0.016058	-0.387534	-0.775726	-1.81816	-1.35853	-0.684449	-0.438183	-0.450139	-0.815025	1.6325	1.40796	1.02917	2.77713	1.26962	1.32974	1.481	1.33817	1.27001	1.1205	1.02168	0.973787	0.827769	0.709593	0.66388	0.535415	0.443449	0.440459	0.300513	0.258135
1007	1.1405	9.79	1	1.17522	-0.399346	1.66181	0.554647	-0.296279	-1.77211	-0.314169	0.294444	0.223548	-1.99568	-2.30103	-1.5784	-1.21538	-0.781727	-1.098	-0.802719	-0.230032	-0.061981	-0.460171	-0.832978	-1.73049	-1.19586	-0.430977	-0.217958	-0.363612	-0.775726	1.62454	1.40913	1.03586	2.64845	1.23661	1.29473	1.42399	1.29326	1.27957	1.19781	1.15627	1.12687	0.962888	0.82592	0.784651	0.625214	0.531479	0.525353	0.384925	0.295829
1008	1.22212	10.18	0	1.33885	-0.29423	1.87622	0.631606	-0.173342	-1.7167	-0.036684	0.392697	0.196674	-1.9914	-2.05061	-1.33536	-0.911864	-0.498667	-0.674895	-0.651111	-0.117305	0.034187	-0.356054	-0.741123	-1.73755	-1.29757	-0.51357	-0.219755	-0.358923	-0.77083	1.62837	1.40933	1.03244	2.78495	1.30268	1.3573	1.5022	1.35685	1.30268	1.13331	1.0083	0.885684	0.64836	0.480554	0.375446	0.194316	0.052529	-0.048061	-0.267223	-0.342216
1009	1.05917	9.79	0	1.32858	-0.351173	1.93146	0.592776	-0.367644	-2.22185	-0.226872	0.300617	0.253532	-2.36653	-3.69897	-1.95078	-1.49894	-0.698753	-0.776245	-0.738499	-0.203356	-0.068898	-0.45942	-0.809388	-1.62893	-0.983384	-0.269622	-0.220404	-0.447332	-0.820161	1.61312	1.40949	1.04696	2.73961	1.32443	1.4111	1.5825	1.46258	1.42484	1.31786	1.24025	1.15635	0.911411	0.766094	0.683176	0.497325	0.38236	0.335315	0.167739	0.048849
1010	0.862131	10.46	0	1.24895	-0.361332	1.617	0.611957	-0.546835	-2.46852	-0.437588	0.360934	0.247556	-2.42022	-4	-4	-2.42022	-0.959398	-1.11804	-0.767512	-0.153849	0.003202	-0.398918	-0.767004	-1.64589	-1.07212	-0.346016	-0.202663	-0.390299	-0.789949	1.60681	1.40957	1.04072	2.72311	1.19213	1.26115	1.45142	1.35907	1.30422	1.12276	0.986558	0.884472	0.716599	0.621275	0.584654	0.464887	0.392948	0.37978	0.277664	0.21936
1015	0.935019	10.55	0	1.29951	-0.34995	1.83759	0.728061	-0.208309	-2.04576	0.052617	0.501949	0.217273	-2.26761	-2.69897	-1.46344	-1.13608	-0.380489	-0.529296	-0.4973	0.007748	0.13491	-0.252045	-0.632831	-1.61261	-1.14935	-0.441651	-0.227458	-0.37202	-0.756466	1.61622	1.41061	1.03624	2.80439	1.23027	1.30836	1.46659	1.32433	1.27783	1.12941	1.04196	1.00677	0.865301	0.793058	0.737723	0.585192	0.535716	0.501581	0.393784	0.325164
1017	0.992995	10.57	0	1.24993	-0.373149	1.4183	0.666602	-0.285167	-2.00436	-0.058191	0.449401	0.160138	-2.18709	-2.63827	-1.59688	-1.25104	-0.493495	-0.645315	-0.598255	-0.05463	0.089163	-0.301812	-0.688458	-1.68825	-1.2321	-0.525492	-0.300336	-0.400008	-0.780677	1.61267	1.41017	1.03306	2.80984	1.23215	1.28593	1.42726	1.25123	1.15584	0.989932	0.891398	0.844839	0.680109	0.543033	0.476518	0.320492	0.186815	0.155083	0.001806	-0.085745
1018	1.02154	10	0	1.20331	-0.4041	1.39094	0.667752	-0.402854	-2.17393	-0.273436	0.391711	0.311033	-2.26761	-3.22185	-2.27572	-1.88941	-0.773916	-0.932185	-0.634138	-0.082547	0.024034	-0.402634	-0.761201	-1.5867	-0.858237	-0.142607	-0.187421	-0.473144	-0.841638	1.59933	1.41207	1.05538	2.71333	1.24943	1.33665	1.53457	1.44233	1.43495	1.32741	1.23456	1.1763	1.01822	0.910141	0.851841	0.716599	0.604894	0.581142	0.430597	0.310744
1019	0.766148	10.03	1	1.19975	-0.441562	1.49554	0.680607	-0.364818	-2.33724	-0.159455	0.43313	0.255465	-2.39794	-4	-2.00436	-1.60033	-0.634325	-0.73189	-0.606249	-0.054039	0.068853	-0.337148	-0.710634	-1.62709	-1.02273	-0.311135	-0.188894	-0.393296	-0.78357	1.60089	1.41091	1.04213	2.74028	1.32726	1.41549	1.6017	1.49329	1.43209	1.25406	1.14583	1.10583	0.950898	0.844063	0.796541	0.645329	0.549354	0.532694	0.40654	0.317765
1020	1.11576	10.62	0	1.20844	-0.389401	1.50106	0.647598	0.257655	-0.930332	0.433466	0.294378	0.171522	-1.20135	-1.22113	-0.679438	-0.264082	-0.07227	-0.170246	-0.400881	-0.107961	-0.102868	-0.518414	-0.869666	-1.82681	-1.33161	-0.601366	-0.253055	-0.367037	-0.821311	1.68652	1.41637	1.02752	2.78712	1.16879	1.24392	1.43628	1.33051	1.3235	1.22303	1.17471	1.16471	1.036	0.969482	0.956763	0.867692	0.822199	0.81068	0.698763	0.611774
1021	0.866941	10.54	1	1.25018	-0.39794	1.70415	0.619792	-0.201073	-2.03621	0.030276	0.376996	0.122838	-2.37675	-2.22185	-1.43533	-1.01144	-0.442373	-0.514421	-0.574955	-0.108072	0.006851	-0.373865	-0.757956	-1.76955	-1.34103	-0.580044	-0.312382	-0.439854	-0.827981	1.61975	1.41092	1.03436	2.74859	1.33541	1.3952	1.56139	1.41799	1.36433	1.22941	1.14871	1.06889	0.857045	0.739422	0.679514	0.570987	0.508049	0.482942	0.346632	0.248907
1022	1.23845	9.99	1	1.32838	-0.330354	1.93247	0.59619	-0.04842	-1.38405	0.104419	0.341632	0.141136	-1.66555	-1.67162	-1.07263	-0.655608	-0.355956	-0.53566	-0.658368	-0.168002	-0.020224	-0.401976	-0.781464	-1.78516	-1.34199	-0.578725	-0.310869	-0.412738	-0.810791	1.6461	1.40965	1.03177	2.72542	1.30886	1.37941	1.53098	1.42425	1.38446	1.27049	1.19351	1.12872	0.956248	0.825354	0.772892	0.642355	0.542687	0.479127	0.297396	0.209366
1024	1.13885	9.98	0	1.3784	-0.317649	1.80003	0.706743	-0.122744	-1.6038	0.079217	0.48521	0.194098	-1.85387	-1.95861	-1.24336	-0.864231	-0.374071	-0.549905	-0.517984	-0.010506	0.124145	-0.270673	-0.662541	-1.69897	-1.27003	-0.504456	-0.24003	-0.361012	-0.763715	1.6276	1.41088	1.03275	2.73064	1.32996	1.40975	1.56516	1.41367	1.34679	1.20049	1.10843	1.06942	0.91234	0.806557	0.751194	0.619499	0.523602	0.489802	0.331315	0.246471
1025	1.04735	9.88	0	1.27669	-0.352912	1.549	0.645933	-0.152859	-1.81816	0.062883	0.408884	0.125123	-2.12494	-2.00877	-1.34775	-0.920819	-0.442132	-0.505567	-0.501138	-0.046917	0.037865	-0.366532	-0.761452	-1.84164	-1.451	-0.642065	-0.287856	-0.405166	-0.825068	1.61499	1.41355	1.031	2.78708	1.38342	1.4583	1.63031	1.50507	1.44352	1.27371	1.1561	1.09215	0.942697	0.836043	0.814396	0.658806	0.568528	0.537819	0.369525	0.248518
1026	1.31326	10.43	1	1.27531	-0.34404	1.81023	0.493765	-0.369064	-2.3098	-0.281415	0.200577	0.157094	-2.60206	-2.46852	-1.92445	-1.39254	-0.786217	-0.793444	-0.833866	-0.297053	-0.167172	-0.556424	-0.918293	-1.78516	-1.12148	-0.387322	-0.312828	-0.509339	-0.874194	1.61012	1.40964	1.04271	2.76176	1.30688	1.35145	1.48035	1.30474	1.20205	0.983777	0.827923	0.741489	0.577054	0.512519	0.442704	0.336269	0.242447	0.160654	0.00514	-0.127705
1027	1.28811	9.9	0	1.28601	-0.364281	1.59988	0.593873	-0.135726	-2.11351	-0.038626	0.285737	0.257246	-2.63827	-2.10791	-1.42251	-1.00833	-0.518414	-0.631155	-0.598599	-0.168642	-0.092105	-0.505985	-0.870632	-1.75203	-1.10846	-0.331241	-0.180522	-0.366633	-0.781202	1.6219	1.41193	1.04059	2.79075	1.36087	1.4105	1.55759	1.40308	1.32814	1.15541	1.03457	0.953783	0.813549	0.735637	0.721339	0.662983	0.653672	0.702061	0.641332	0.590268
1028	1.35051	10.69	1	1.21932	-0.388533	1.60423	0.616097	-0.173083	-1.55752	-0.021135	0.401366	0.095518	-1.8041	-1.86012	-1.28904	-0.898941	-0.483994	-0.623971	-0.655215	-0.103253	0.04669	-0.344765	-0.746178	-1.85699	-1.45469	-0.669181	-0.325506	-0.407268	-0.803547	1.62065	1.40967	1.02905	2.76536	1.27029	1.33056	1.47966	1.35703	1.29916	1.13163	1.0255	0.966365	0.766979	0.6168	0.547012	0.387051	0.286841	0.224323	0.076588	-0.015794
1029	1.12489	10.64	0	1.33102	-0.328468	1.78247	0.625796	-0.345246	-2.4318	-0.140501	0.402829	0.138682	-2.58503	-2.82391	-1.86328	-1.41229	-0.612254	-0.700275	-0.63865	-0.087247	0.041551	-0.356547	-0.746178	-1.75696	-1.24336	-0.511167	-0.301551	-0.443215	-0.823909	1.60283	1.41079	1.03552	2.84125	1.26392	1.33841	1.4785	1.31185	1.21998	1.02832	0.907463	0.816083	0.652062	0.536619	0.470872	0.324184	0.304121	0.285772	0.093588	0.058896
1030	0.77208	10.07	0	1.21005	-0.381051	1.36922	0.597004	-0.285419	-2.50864	-0.1143	0.342324	0.161068	-2.79588	-2.72125	-1.76195	-1.4045	-0.596879	-0.631527	-0.61261	-0.132415	-0.028771	-0.421934	-0.802995	-1.77469	-1.26043	-0.517269	-0.2594	-0.400881	-0.800519	1.60623	1.41114	1.03454	2.72891	1.1758	1.26158	1.44757	1.3527	1.33606	1.23704	1.18912	1.13513	0.955688	0.813803	0.738516	0.577875	0.534872	0.548185	0.401975	0.349601
1031	0.829947	10.23	1	1.20629	-0.405408	1.67761	0.4644	-0.170053	-1.6968	-0.071195	0.031408	0.225542	-2	-1.93554	-1.40121	-0.883392	-0.720333	-0.589054	-0.674074	-0.355069	-0.379968	-0.815593	-1.1209	-1.82681	-1.15428	-0.368759	-0.184422	-0.423083	-0.87031	1.62525	1.41346	1.04211	2.75365	1.27815	1.34974	1.51016	1.39148	1.35099	1.20618	1.1371	1.08797	0.913183	0.813708	0.771902	0.623987	0.541401	0.497982	0.334358	0.209898
1032	0.818636	10.55	0	1.17493	-0.394512	1.49136	0.781497	-0.101494	-2.11919	0.108193	0.555493	0.24274	-2.40894	-2.13668	-1.43063	-1.1209	-0.372839	-0.461552	-0.357634	0.117338	0.184862	-0.242452	-0.644548	-1.74232	-1.17914	-0.423543	-0.152304	-0.309981	-0.741842	1.58878	1.41602	1.03253	2.75841	1.26234	1.36504	1.54786	1.42426	1.3836	1.22789	1.14937	1.12987	1.00565	0.92514	0.906438	0.766448	0.719962	0.684674	0.563142	0.47574
1033	1.13601	9.83	1	1.19866	-0.399254	1.43297	0.654677	-0.114808	-1.35556	0.053232	0.418782	0.155852	-1.5867	-1.72584	-1.17783	-0.792366	-0.465974	-0.576263	-0.534766	-0.046434	0.052348	-0.359221	-0.750068	-1.79049	-1.31247	-0.556424	-0.252666	-0.405166	-0.827981	1.62273	1.41332	1.03308	2.74637	1.23325	1.33646	1.51028	1.37737	1.29564	1.13609	1.02449	0.972357	0.816462	0.735066	0.724003	0.60995	0.54241	0.525477	0.399097	0.323596
1034	1.26224	10.27	0	1.31366	-0.34597	1.75051	0.735279	-0.317043	-2.33724	0.006166	0.518488	0.190388	-2.33724	-4	-1.83863	-1.3098	-0.517841	-0.554085	-0.449772	0.051731	0.15293	-0.2594	-0.650722	-1.66959	-1.22841	-0.491066	-0.225556	-0.392438	-0.806041	1.59893	1.41435	1.03492	2.81867	1.2339	1.33143	1.4912	1.37269	1.31347	1.19339	1.11179	1.06783	0.895396	0.757324	0.71321	0.56059	0.487004	0.42713	0.316769	0.229231
1035	1.00409	9.87	0	1.24551	-0.372787	1.65321	0.685643	0.153449	-0.831797	0.247237	0.476382	0.124276	-1.04818	-1.25415	-0.733063	-0.441411	-0.190508	-0.478993	-0.585863	-0.05829	0.119817	-0.248644	-0.646084	-1.73993	-1.52578	-0.831208	-0.278272	-0.33885	-0.745936	1.6813	1.40757	1.02427	2.77568	1.34965	1.41751	1.55544	1.39152	1.32765	1.19774	1.11593	1.09384	0.932329	0.818603	0.775385	0.612027	0.511883	0.484639	0.325652	0.237089
1036	0.786221	9.79	0	1.24993	-0.366906	1.5955	0.660344	-0.439496	-2.67778	-0.310691	0.427551	0.244228	-2.56864	-4	-2.67778	-2.05552	-0.829152	-0.983803	-0.640165	-0.062131	0.069224	-0.34756	-0.731422	-1.67985	-1.09259	-0.351445	-0.191384	-0.37924	-0.786217	1.5989	1.41137	1.03954	2.71425	1.38929	1.46179	1.62502	1.4969	1.46208	1.34631	1.2894	1.24598	1.0867	1.01002	0.994694	0.896972	0.844803	0.834481	0.705945	0.630573
1037	1.32371	10.1	1	1.26293	-0.355584	1.74507	0.586632	-0.043687	-1.5157	0.074451	0.318293	0.177392	-1.84466	-1.72584	-1.11182	-0.709298	-0.36261	-0.577574	-0.659159	-0.183626	-0.046675	-0.432503	-0.809108	-1.79049	-1.26201	-0.488518	-0.288699	-0.395342	-0.790753	1.64296	1.40962	1.03392	2.72008	1.33855	1.40755	1.59152	1.49617	1.4619	1.30103	1.17367	1.08661	0.886893	0.792558	0.730475	0.570154	0.496336	0.470172	0.33912	0.31527
1038	1.07227	10.15	0	1.3126	-0.353642	1.7364	0.692732	-0.262648	-2.65758	-0.08497	0.480668	0.198272	-3.09691	-2.63827	-1.63451	-1.30892	-0.512296	-0.754241	-0.548828	-0.006696	0.120804	-0.286846	-0.681728	-1.72354	-1.20204	-0.442373	-0.250496	-0.381011	-0.771087	1.6062	1.41157	1.03572	2.71731	1.21898	1.30366	1.50259	1.38963	1.36473	1.23739	1.13415	1.0681	0.91394	0.830375	0.805533	0.692721	0.630573	0.604123	0.435935	0.335792
1039	0.694172	9.88	0	1.27784	-0.331038	1.71096	0.625158	-0.367441	-2.05061	-0.172501	0.386695	0.179494	-2.20761	-2.63827	-1.85078	-1.31247	-0.734475	-0.742321	-0.627825	-0.094906	0.024568	-0.382685	-0.769807	-1.75203	-1.22621	-0.460924	-0.236797	-0.420216	-0.831208	1.6053	1.41172	1.03732	2.75591	1.24152	1.32651	1.50481	1.36502	1.31858	1.18461	1.10475	1.05933	0.918933	0.844753	0.81217	0.703291	0.626112	0.613666	0.464473	0.393088
1040	1.0294	10.37	1	1.23553	-0.389401	1.79727	0.543261	-0.45494	-3.30103	-0.354479	0.270656	0.191143	-3.1549	-4	-2.56864	-1.82681	-0.846185	-0.900319	-0.800794	-0.235152	-0.092481	-0.488117	-0.852015	-1.72125	-1.08197	-0.352617	-0.288193	-0.477295	-0.845576	1.60726	1.40974	1.04342	2.82294	1.16683	1.23852	1.38786	1.22825	1.15757	1.00278	0.926857	0.859481	0.687656	0.569597	0.494022	0.365755	0.285236	0.248907	0.081759	0.045137
1041	0.883447	10.38	1	1.18921	-0.40932	1.54777	0.584444	0.033343	-1.32331	0.174089	0.295567	0.161727	-1.63264	-1.5391	-0.977572	-0.555487	-0.273844	-0.459921	-0.65228	-0.199695	-0.070224	-0.45917	-0.829152	-1.79317	-1.17134	-0.427477	-0.338661	-0.454075	-0.829445	1.65267	1.41002	1.03697	2.78978	1.27995	1.3464	1.50408	1.36334	1.26262	1.06774	0.941535	0.857763	0.704926	0.660956	0.6173	0.514737	0.485654	0.463466	0.367977	0.332919
1042	1.02947	9.89	0	1.19285	-0.373609	1.43775	0.69897	-0.435571	-3.52288	-0.385947	0.430188	0.358981	-2.67778	-4	-4	-4	-0.809949	-1.1798	-0.654822	-0.064191	0.06655	-0.352715	-0.709298	-1.53165	-0.852324	-0.139123	-0.112551	-0.364215	-0.752272	1.60031	1.41046	1.05194	2.79235	1.36002	1.45831	1.64626	1.52161	1.4572	1.29865	1.19053	1.10608	0.96491	0.894474	0.874647	0.769975	0.689774	0.638727	0.479184	0.397112
1043	0.981146	10.52	0	1.18865	-0.424458	1.43933	0.573858	-0.461552	-2.40894	-0.297656	0.334715	0.156731	-2.48149	-4	-2.25964	-1.64207	-0.789414	-0.847712	-0.775726	-0.180456	-0.022551	-0.413075	-0.792904	-1.73518	-1.17587	-0.445148	-0.300856	-0.461929	-0.838632	1.60694	1.40929	1.03866	2.78734	1.21541	1.30186	1.45954	1.30556	1.23106	1.05935	0.962099	0.929905	0.808114	0.747819	0.702266	0.537819	0.443077	0.387051	0.250071	0.192992
1044	0.950235	9.89	0	1.31555	-0.295365	1.75967	0.60468	-0.095555	-1.66756	0.051345	0.354205	0.143639	-2	-1.85078	-1.22548	-0.828566	-0.41533	-0.552222	-0.583359	-0.121651	-0.014439	-0.407601	-0.796695	-1.84771	-1.40894	-0.600499	-0.275724	-0.388595	-0.799697	1.62761	1.41127	1.03115	2.7095	1.25739	1.33037	1.4809	1.33893	1.29906	1.16329	1.11893	1.11043	0.97707	0.85805	0.772601	0.619044	0.532087	0.483282	0.3077	0.241262
1045	0.980149	10	1	1.23679	-0.409369	1.81157	0.677853	-0.113904	-1.47886	0.094855	0.43109	0.181844	-1.7167	-1.82681	-1.2204	-0.841939	-0.391367	-0.486516	-0.50948	-0.039624	0.061377	-0.340084	-0.723079	-1.7122	-1.16749	-0.445632	-0.257668	-0.417142	-0.813044	1.62196	1.41257	1.03698	2.75053	1.31649	1.35411	1.51771	1.39857	1.35931	1.22076	1.09797	0.99221	0.804669	0.698729	0.641529	0.488629	0.428675	0.418669	0.265866	0.229027
1046	0.893895	9.77	0	1.22943	-0.396413	1.5682	0.694228	-0.141162	-1.78781	0.064308	0.44456	0.238121	-2.08092	-2.05061	-1.30892	-0.937042	-0.361311	-0.53121	-0.563996	-0.055172	0.077695	-0.308653	-0.682146	-1.6216	-1.01773	-0.299902	-0.24268	-0.436875	-0.797784	1.62486	1.40962	1.0443	2.70234	1.03866	1.07719	1.21219	1.07944	1.0317	0.924279	0.875199	0.880133	0.75351	0.66634	0.616551	0.486667	0.434036	0.384072	0.285772	0.23227
1047	1.01482	10.37	1	1.22011	-0.371068	1.56348	0.607187	-0.180851	-1.62342	0.004622	0.391323	0.086111	-1.88273	-1.95078	-1.29243	-0.891097	-0.452348	-0.594312	-0.655608	-0.125866	0.034388	-0.344285	-0.73969	-1.81248	-1.52724	-0.734239	-0.346595	-0.414878	-0.806319	1.62894	1.4092	1.02862	2.87272	1.18953	1.23655	1.34868	1.17946	1.12525	1.00493	0.912045	0.864878	0.695648	0.547306	0.441583	0.277118	0.186983	0.167036	0.053444	-0.003113
1048	1.30478	10.06	0	1.36361	-0.31032	1.86864	0.639457	-0.108686	-1.39577	0.058919	0.425893	0.112069	-1.64207	-1.767	-1.14146	-0.775985	-0.378512	-0.58054	-0.638272	-0.097779	0.069631	-0.3083	-0.700493	-1.76195	-1.44009	-0.694434	-0.330033	-0.393619	-0.782253	1.63754	1.40868	1.02841	2.87329	1.17726	1.21314	1.35798	1.2058	1.16272	1.02296	0.935699	0.958018	0.830986	0.694396	0.587337	0.400826	0.243629	0.159223	-0.086691	-0.220129
1049	0.731911	10.45	1	1.20683	-0.415628	1.72754	0.5973	-0.252899	-2.284	-0.045034	0.375609	0.082714	-2.61979	-2.38722	-1.56067	-1.13253	-0.480829	-0.567993	-0.692504	-0.143332	0.016783	-0.352911	-0.744486	-1.79588	-1.4034	-0.655215	-0.350763	-0.443697	-0.815309	1.61624	1.40813	1.03134	2.75869	1.21711	1.29294	1.4476	1.29787	1.24815	1.09225	1.00309	0.992911	0.871323	0.725056	0.640623	0.462754	0.392948	0.382789	0.289504	0.207339
1050	1.23478	10.36	1	1.32346	-0.299191	1.9196	0.608686	0.057095	-1.22185	0.231113	0.3257	0.109477	-1.4935	-1.52578	-0.948076	-0.582694	-0.255864	-0.341989	-0.49363	-0.124997	-0.062582	-0.434152	-0.810791	-1.85078	-1.56225	-0.800245	-0.281498	-0.383524	-0.808829	1.64779	1.41236	1.02757	2.77913	1.24144	1.30489	1.47098	1.34073	1.30056	1.19564	1.13928	1.02716	0.766094	0.584116	0.460612	0.283086	0.177468	0.11075	-0.029963	-0.12219
1051	0.991974	9.75	1	1.18949	-0.391604	1.42975	0.71254	-0.202663	-1.767	0.032498	0.476962	0.211761	-1.98297	-2.16115	-1.4437	-1.11521	-0.412401	-0.540155	-0.513995	-0.001218	0.109376	-0.292856	-0.672233	-1.63451	-1.03292	-0.344094	-0.263843	-0.4364	-0.801068	1.60692	1.4119	1.04139	2.76568	1.24434	1.30361	1.44878	1.31216	1.27794	1.16372	1.0827	1.05225	0.913309	0.844211	0.830833	0.707367	0.655276	0.606688	0.486329	0.398766
1052	0.997852	10.59	0	1.19756	-0.379023	1.56585	0.692247	-0.143332	-1.84164	0.08023	0.481858	0.125741	-2.13077	-2.04096	-1.32422	-0.948076	-0.356547	-0.50962	-0.518988	-0.008331	0.120837	-0.272621	-0.671417	-1.76195	-1.33536	-0.584026	-0.33564	-0.40605	-0.788346	1.61762	1.41102	1.03104	2.75643	1.25659	1.31567	1.463	1.30699	1.24316	1.10119	1.04092	1.00155	0.884607	0.737723	0.697312	0.541401	0.458458	0.426356	0.258706	0.168441
1054	0.862343	9.88	1	1.27439	-0.352183	1.67943	0.632923	-0.062633	-1.48945	0.034548	0.373905	0.226935	-1.77469	-1.767	-1.14997	-0.826522	-0.37202	-0.646468	-0.616544	-0.126796	0.008856	-0.385736	-0.761954	-1.70996	-1.10568	-0.3711	-0.258848	-0.375099	-0.758205	1.63638	1.40982	1.03771	2.82351	1.33955	1.41569	1.57997	1.44497	1.40678	1.28174	1.23318	1.19113	1.03629	0.900887	0.833572	0.670555	0.57182	0.537519	0.371508	0.268288
1055	1.25113	10.27	1	1.37401	-0.278387	2.14922	0.555191	-0.257353	-1.63264	-0.152674	0.272167	0.211868	-1.86012	-2.14267	-1.43063	-1.0348	-0.599289	-0.748362	-0.851397	-0.279345	-0.089856	-0.454198	-0.807711	-1.65758	-1.10128	-0.390406	-0.244506	-0.420445	-0.798876	1.63146	1.40714	1.03989	2.82135	1.32138	1.35117	1.47912	1.29708	1.2156	1.09234	1.00144	0.912171	0.738479	0.612784	0.55745	0.396282	0.299995	0.236489	0.109948	-0.049218
1056	0.981692	10.02	0	1.23198	-0.365439	1.63347	0.677032	-0.121823	-1.5817	0.021479	0.368975	0.328502	-1.85387	-1.86328	-1.27246	-0.873544	-0.436875	-0.596708	-0.594824	-0.107571	-0.005419	-0.414991	-0.762959	-1.57675	-0.835053	-0.114243	-0.160585	-0.468649	-0.829445	1.62488	1.41082	1.0575	2.82402	1.23541	1.3079	1.46364	1.32925	1.2559	1.091	1.01032	1.01862	0.850238	0.721339	0.643453	0.499294	0.403284	0.361728	0.173325	0.053444
1058	0.63535	10.36	1	1.21669	-0.388388	1.63144	0.60523	-0.015158	-1.36957	0.109815	0.346353	0.171726	-1.65561	-1.65758	-1.04866	-0.635074	-0.348334	-0.527536	-0.664342	-0.168002	-0.013542	-0.393404	-0.775208	-1.79049	-1.41454	-0.62142	-0.238448	-0.345054	-0.765736	1.64853	1.40874	1.02756	2.84199	1.21139	1.28623	1.46384	1.3411	1.29994	1.1729	1.10766	1.0866	0.951985	0.868644	0.845098	0.696356	0.627366	0.544481	0.408805	0.252853
1059	1.16799	10.34	0	1.34791	-0.324682	1.74741	0.669028	-0.001784	-1.35655	0.217405	0.457094	0.064121	-1.64017	-1.64397	-0.996109	-0.598255	-0.20294	-0.408935	-0.580871	-0.069713	0.098436	-0.269702	-0.65817	-1.72816	-1.44009	-0.758454	-0.456553	-0.441291	-0.798603	1.65271	1.40845	1.02735	2.76792	1.22033	1.30091	1.4697	1.33702	1.27126	1.13742	1.06394	1.04706	0.918787	0.828767	0.763844	0.613078	0.509277	0.491362	0.351109	0.319337
1060	0.90678	9.95	0	1.14799	-0.415592	1.29447	0.688082	-0.184157	-2.14267	-0.020998	0.443466	0.250029	-2.45593	-2.26761	-1.48149	-1.11976	-0.431564	-0.616903	-0.596708	-0.056159	0.082175	-0.315334	-0.696156	-1.64975	-1.01637	-0.286593	-0.232177	-0.403623	-0.772113	1.61535	1.40943	1.04275	2.7998	1.24173	1.32268	1.48394	1.36115	1.31795	1.21137	1.13398	1.07127	0.90309	0.763428	0.72268	0.587025	0.510768	0.500983	0.342423	0.273644
1061	1.50318	10.13	1	1.31576	-0.333559	1.93802	0.657333	0.031772	-1.16941	0.220788	0.441397	0.074341	-1.42251	-1.51856	-0.916497	-0.526805	-0.201349	-0.408157	-0.666956	-0.112889	0.08888	-0.270349	-0.657183	-1.71444	-1.43415	-0.78094	-0.417709	-0.4133	-0.777544	1.66302	1.40615	1.02525	2.77372	1.22911	1.2964	1.43373	1.29885	1.25337	1.14309	1.11513	1.11759	0.987517	0.886759	0.807954	0.587871	0.482942	0.425581	0.261546	0.169142
1063	1.02991	9.99	1	1.25959	-0.367264	1.82866	0.688624	0.088738	-1.00877	0.201424	0.459905	0.188394	-1.25181	-1.37986	-0.830032	-0.511731	-0.225191	-0.526659	-0.577246	-0.06093	0.099266	-0.280006	-0.665949	-1.70115	-1.21042	-0.501689	-0.267606	-0.370081	-0.758454	1.66463	1.40856	1.03298	2.78306	1.24239	1.31085	1.46524	1.37727	1.39607	1.28174	1.10152	0.960743	0.732777	0.64204	0.620037	0.52597	0.401647	0.426356	0.298957	0.214339
1064	0.911491	10.43	1	1.21431	-0.375276	1.77525	0.714598	-0.116339	-1.85387	0.038898	0.494767	0.223002	-2.17393	-2.05061	-1.3054	-0.978397	-0.354381	-0.604674	-0.559406	-0.007977	0.13615	-0.259164	-0.650528	-1.68194	-1.14327	-0.412851	-0.240861	-0.34756	-0.731188	1.6195	1.40922	1.03384	2.82187	1.12331	1.18651	1.33138	1.18034	1.12941	0.999793	0.971585	1.00981	0.94189	0.881357	0.857189	0.694187	0.591065	0.503856	0.327602	0.18089
1065	0.976631	9.74	0	1.20466	-0.393232	1.45025	0.631454	-0.207258	-1.56864	-0.087247	0.391217	0.199069	-1.74715	-2.07572	-1.4389	-1.06248	-0.567512	-0.702458	-0.641875	-0.106072	0.03278	-0.371203	-0.756714	-1.7167	-1.22768	-0.485984	-0.238899	-0.361611	-0.775726	1.6212	1.41058	1.03226	2.80389	1.25653	1.31791	1.45321	1.29854	1.23154	1.07206	1.0035	0.98324	0.8498	0.779871	0.745967	0.586534	0.541104	0.495346	0.371068	0.302578
1068	1.10564	10.53	0	1.22194	-0.379896	1.52892	0.658727	-0.104799	-1.27984	-0.014484	0.434377	0.20287	-1.49214	-1.70553	-1.14569	-0.848324	-0.44721	-0.735418	-0.633577	-0.079929	0.078674	-0.317765	-0.708409	-1.70774	-1.18177	-0.439735	-0.249492	-0.373044	-0.766243	1.63519	1.40948	1.03518	2.81695	1.23251	1.32638	1.48572	1.33646	1.29968	1.18435	1.10413	1.02168	0.836143	0.733541	0.680594	0.5272	0.420506	0.334358	0.152725	0.055269
1069	0.861686	9.95	1	1.11926	-0.448647	1.3032	0.628961	-0.186086	-2.04576	-0.016554	0.364964	0.200768	-2.36653	-2.30103	-1.48017	-1.18376	-0.47237	-0.582694	-0.544242	-0.100344	-0.012155	-0.409939	-0.78357	-1.71897	-1.17328	-0.442613	-0.248336	-0.386898	-0.78357	1.61498	1.41217	1.03671	2.78896	1.25274	1.31722	1.46307	1.31372	1.25146	1.10152	1.01324	0.957904	0.804237	0.710198	0.681887	0.569039	0.509331	0.488685	0.357209	0.297396
1070	1.35801	9.98	0	1.29402	-0.320626	1.7767	0.589648	-0.260507	-1.7167	-0.135133	0.355624	0.156307	-1.9431	-2.12494	-1.46218	-1.0655	-0.579879	-0.758952	-0.752272	-0.171147	0.001388	-0.384787	-0.76904	-1.74715	-1.24412	-0.501965	-0.302945	-0.415895	-0.800794	1.62316	1.40863	1.03437	2.76555	1.23106	1.3118	1.47633	1.35006	1.29389	1.1918	1.13898	1.10372	0.937136	0.790553	0.747264	0.57071	0.439709	0.39794	0.205411	0.124163
1071	0.936704	10.07	0	1.31576	-0.309985	1.70927	0.681241	-0.383105	-2.52288	-0.13389	0.450711	0.206421	-2.48149	-4	-2.19382	-1.64397	-0.679438	-0.718739	-0.529002	-0.01296	0.083861	-0.33564	-0.720105	-1.68825	-1.15677	-0.434388	-0.230327	-0.401647	-0.816445	1.59555	1.41394	1.03702	2.64657	1.3443	1.42589	1.61152	1.50509	1.45076	1.29199	1.1727	1.08881	0.91545	0.826229	0.770852	0.600766	0.49369	0.432893	0.246569	0.124939
1073	0.72879	9.77	0	1.20602	-0.349722	1.45637	0.659298	-0.327256	-2.35655	-0.124823	0.381638	0.273464	-2.49485	-3.30103	-1.9101	-1.44491	-0.624702	-0.677781	-0.591082	-0.088842	0.008387	-0.401866	-0.761201	-1.61439	-0.952336	-0.238448	-0.191654	-0.441892	-0.824198	1.60424	1.41192	1.04847	2.81371	1.26448	1.32138	1.47616	1.33959	1.28432	1.11861	1.01444	0.968038	0.846867	0.751316	0.692301	0.517259	0.405728	0.352642	0.22984	0.140179
1074	0.670654	9.81	0	1.16732	-0.347699	1.43457	0.625971	-0.022002	-1.27737	0.153327	0.389326	0.091174	-1.52871	-1.61979	-1.0348	-0.679438	-0.320118	-0.455684	-0.538351	-0.094258	0.0187	-0.361211	-0.751046	-1.82102	-1.56225	-0.788879	-0.318759	-0.405829	-0.813609	1.64216	1.41148	1.02828	2.75063	1.16137	1.255	1.46319	1.39265	1.37363	1.27875	1.2147	1.19751	1.06435	0.966924	0.921108	0.803723	0.682997	0.653481	0.487845	0.379708
1075	1.35989	10.49	0	1.25888	-0.396409	1.68842	0.618655	-0.420216	-2.72125	-0.382057	0.321516	0.306468	-2.67778	-4	-4	-1.95861	-0.982549	-0.993962	-0.69702	-0.147764	-0.047595	-0.477165	-0.828566	-1.63451	-0.931072	-0.201557	-0.143997	-0.411616	-0.816161	1.59937	1.41165	1.04969	2.77215	1.1234	1.17722	1.33824	1.21916	1.18994	1.13087	1.10551	1.13042	1.01877	0.900064	0.79819	0.599337	0.494464	0.508155	0.407957	0.317599
1078	0.993076	9.98	0	1.28959	-0.339398	1.65706	0.593663	-0.091837	-1.57512	0.051423	0.328318	0.172136	-1.88273	-1.83268	-1.19111	-0.754734	-0.428757	-0.574792	-0.626904	-0.158578	-0.038626	-0.432151	-0.808549	-1.78781	-1.35952	-0.574303	-0.25189	-0.374893	-0.794525	1.63614	1.41091	1.03094	2.79787	0.994415	1.08209	1.26951	1.18689	1.20374	1.14939	1.08764	0.972614	0.748403	0.638489	0.522517	0.368493	0.255273	0.157188	0.039194	-0.015973
1079	0.927981	10.21	0	1.22686	-0.386758	1.57634	0.647696	-0.218388	-1.5986	-0.086133	0.398235	0.242019	-1.81248	-2.10791	-1.39041	-1.00349	-0.57741	-0.758454	-0.624702	-0.102703	0.037068	-0.365724	-0.742802	-1.67162	-1.15989	-0.411953	-0.190508	-0.348528	-0.764977	1.62582	1.4107	1.03587	2.67078	1.32414	1.39939	1.5701	1.43873	1.38561	1.24867	1.16984	1.14093	1.01042	0.926734	0.898542	0.760387	0.67604	0.629118	0.499294	0.426356
1080	1.24695	9.99	0	1.3442	-0.319424	1.76567	0.709473	-0.27417	-2.14267	0.049528	0.527114	0.055455	-2.3279	-2.76955	-1.51428	-1.13668	-0.383419	-0.527536	-0.526075	0.018659	0.168733	-0.212327	-0.612077	-1.71897	-1.55284	-0.854493	-0.392652	-0.426085	-0.797512	1.61328	1.41009	1.027	2.70735	1.34509	1.42659	1.617	1.51804	1.46673	1.31806	1.20663	1.13642	0.968927	0.871601	0.81876	0.680594	0.553131	0.504503	0.367533	0.275476
1082	1.00705	10	1	1.21827	-0.39477	1.59439	0.769274	-0.186552	-1.87289	-0.022368	0.49421	0.367878	-2.07058	-2.14874	-1.59007	-1.44733	-0.444543	-0.621057	-0.477034	0.042457	0.121034	-0.314617	-0.675718	-1.51999	-0.730954	-0.037394	-0.142607	-0.458421	-0.798057	1.58871	1.41356	1.06173	2.78706	1.28507	1.37579	1.55527	1.44453	1.39161	1.25734	1.1664	1.12214	0.946943	0.860766	0.83342	0.694605	0.604123	0.57678	0.426744	0.343362
1083	1.06535	10.57	1	1.21378	-0.400423	1.68305	0.504131	-0.405166	-1.85387	-0.353302	0.209676	0.189378	-2.02687	-2.46852	-1.88941	-1.36856	-0.891773	-0.886725	-0.89449	-0.314437	-0.150703	-0.539403	-0.895172	-1.72584	-1.09963	-0.370998	-0.277284	-0.467118	-0.84649	1.61609	1.40894	1.04205	2.77325	1.15222	1.2221	1.37124	1.22562	1.1955	1.07197	1.02803	0.972798	0.784821	0.696897	0.656874	0.491028	0.403284	0.373262	0.238285	0.140179
1084	1.14841	10.68	0	1.3294	-0.298692	1.92891	0.724571	-0.193549	-1.80688	0.108937	0.532283	0.10459	-2.03152	-2.37675	-1.32422	-0.954286	-0.313542	-0.493224	-0.517126	0.014226	0.172457	-0.20204	-0.593801	-1.65169	-1.46218	-0.780677	-0.356153	-0.395666	-0.770318	1.62807	1.40932	1.0273	2.70813	1.00575	1.08746	1.28222	1.17554	1.16421	1.08099	1.00412	0.92317	0.74392	0.627902	0.605408	0.450835	0.352183	0.403692	0.24774	0.226784
1086	1.01006	10.54	0	1.14644	-0.433441	1.19866	0.663248	-0.35164	-2.36653	-0.337337	0.404577	0.319314	-2.42022	-4	-2.06048	-1.85078	-0.783834	-1.16685	-0.665747	-0.097345	0.045088	-0.370794	-0.740645	-1.60906	-0.9859	-0.237997	-0.128894	-0.336865	-0.744486	1.61203	1.41028	1.04446	2.74999	1.2725	1.32585	1.48021	1.35644	1.3195	1.20483	1.13179	1.11971	0.994589	0.92391	0.887965	0.746708	0.653672	0.643922	0.500276	0.433656
1088	0.794073	9.95	0	1.20871	-0.390212	1.36361	0.623291	0.154607	-0.960586	0.228683	0.322529	0.252392	-1.19179	-1.33913	-0.79915	-0.455436	-0.217026	-0.478078	-0.612966	-0.184422	-0.045468	-0.431798	-0.795337	-1.69037	-1.15552	-0.412963	-0.206489	-0.325782	-0.744004	1.68194	1.40955	1.03367	2.73529	1.25291	1.30688	1.46065	1.32153	1.28961	1.15764	1.06267	1.04876	0.906181	0.826692	0.764141	0.552552	0.451933	0.394201	0.235889	0.156347
1089	1.05611	10.11	0	1.27114	-0.333215	1.69373	0.638898	-0.096584	-1.38934	0.053501	0.420995	0.15661	-1.62893	-1.84466	-1.12378	-0.799423	-0.354479	-0.641684	-0.639785	-0.121938	0.063371	-0.307065	-0.689944	-1.68403	-1.44733	-0.726999	-0.312471	-0.333388	-0.729088	1.65023	1.40809	1.0254	2.8281	1.24233	1.3464	1.51995	1.40475	1.37195	1.2559	1.22054	1.20676	1.05097	0.957676	0.914821	0.75351	0.637061	0.507084	0.296352	0.116323
1090	1.126	10.35	1	1.25382	-0.394934	1.60423	0.683947	-0.455932	-4	-0.218604	0.445215	0.259283	-4	-4	-4	-4	-0.708409	-0.841035	-0.571865	-0.042872	0.07976	-0.327902	-0.701365	-1.6073	-1.05651	-0.332267	-0.190844	-0.384366	-0.781727	1.60275	1.41193	1.04191	2.81871	1.16172	1.23601	1.3962	1.27201	1.23727	1.10543	1.02929	1.02745	0.902184	0.818603	0.792225	0.64603	0.569039	0.52039	0.396282	0.305147
1091	1.18777	10.1	1	1.29666	-0.340914	1.69984	0.616307	-0.279427	-1.94692	-0.091622	0.366012	0.183042	-2.18046	-2.31876	-1.57512	-1.10237	-0.564793	-0.66374	-0.69037	-0.136856	0.00402	-0.386264	-0.761954	-1.70553	-1.1349	-0.411728	-0.277942	-0.44636	-0.827397	1.61509	1.40968	1.03908	2.76332	1.23541	1.32335	1.49402	1.35507	1.27739	1.11782	1.047	1.04308	0.907846	0.841985	0.827	0.722516	0.642512	0.612027	0.46912	0.391271
1092	0.840775	10.02	1	1.20629	-0.405322	1.76343	0.670459	0.021065	-1.67985	0.229861	0.332398	0.240025	-2.05061	-1.78781	-1.16558	-0.801893	-0.28946	-0.28693	-0.336299	-0.025488	-0.087991	-0.521434	-0.873219	-1.76447	-1.11577	-0.379552	-0.163866	-0.376027	-0.817015	1.61365	1.41886	1.04006	2.7669	1.2307	1.27547	1.41168	1.23206	1.16326	1.00803	0.913107	0.865499	0.725639	0.607097	0.579402	0.428675	0.348954	0.354749	0.185637	0.054358
1093	0.581441	10.01	1	1.16346	-0.395568	1.51322	0.671432	-0.284916	-3.04576	-0.075307	0.401038	0.250274	-3.09691	-3	-1.9393	-1.4935	-0.599635	-0.598083	-0.513286	-0.04201	0.024978	-0.399027	-0.771343	-1.68194	-1.02872	-0.302683	-0.187354	-0.407046	-0.811353	1.59447	1.41399	1.04336	2.79833	1.31607	1.38155	1.56912	1.47487	1.45626	1.33898	1.25716	1.19925	1.01564	0.902184	0.847455	0.690829	0.607965	0.540806	0.418143	0.329543
1094	1.23484	9.92	1	1.31534	-0.356415	1.72428	0.621789	-0.176004	-1.43533	0.024404	0.380862	0.154515	-1.65169	-1.9393	-1.25104	-0.880414	-0.467246	-0.603626	-0.597567	-0.121306	0.012669	-0.36947	-0.744969	-1.69037	-1.32239	-0.604674	-0.288277	-0.407601	-0.814741	1.6359	1.41109	1.03267	2.88925	1.35889	1.39358	1.53614	1.39186	1.35029	1.23318	1.17131	1.17554	1.02099	0.877947	0.757866	0.590534	0.46912	0.48192	0.34383	0.276024
1094-R	1.23484	9.92	1	1.31534	-0.356415	1.72428	0.607219	-0.183958	-1.53313	0.034107	0.360234	0.133347	-1.76447	-1.97881	-1.28651	-0.876802	-0.471469	-0.567512	-0.58838	-0.129304	-0.01055	-0.395234	-0.77083	-1.73049	-1.36552	-0.630228	-0.304693	-0.427361	-0.835053	1.63208	1.41178	1.03278	2.88925	1.35889	1.39358	1.53614	1.39185	1.35029	1.23317	1.17132	1.17554	1.02098	0.877947	0.757851	0.590507	0.469085	0.481872	0.343802	0.276002
1095	1.19553	10.25	0	1.32552	-0.34739	1.63144	0.794091	-0.234182	-1.95861	0.106904	0.571208	0.261952	-2.08092	-4	-1.51856	-1.05998	-0.381011	-0.473015	-0.415782	0.086431	0.205746	-0.194839	-0.576918	-1.54516	-1.08092	-0.361211	-0.160333	-0.369267	-0.770062	1.6142	1.41288	1.03983	2.7352	1.23027	1.32624	1.52956	1.46908	1.47846	1.40589	1.35525	1.32315	1.17471	1.07311	0.982809	0.808275	0.701239	0.644157	0.454845	0.356754
1096	0.657056	10.16	0	1.25575	-0.344864	1.62737	0.669242	-0.480434	-4	-0.230844	0.430462	0.252999	-2.79588	-4	-4	-2.56864	-0.723538	-0.843451	-0.618885	-0.075824	0.065804	-0.327164	-0.695294	-1.58838	-1.13549	-0.421246	-0.173277	-0.34911	-0.757459	1.61038	1.41044	1.03696	2.72647	1.25836	1.28346	1.4269	1.27096	1.25389	1.15836	1.09317	1.03227	0.840046	0.771902	0.734304	0.633949	0.612279	0.626682	0.493358	0.402875
1097	1.28034	10.57	0	1.31492	-0.316063	1.79099	0.558673	-0.190979	-1.4828	-0.168514	0.334333	0.142921	-1.68194	-1.9431	-1.34775	-0.987585	-0.611544	-0.861066	-0.801068	-0.199489	-0.013004	-0.404504	-0.800519	-1.82681	-1.53611	-0.728623	-0.298864	-0.332734	-0.753255	1.63107	1.40829	1.02363	2.75324	1.21453	1.30591	1.50347	1.43136	1.4443	1.36033	1.28405	1.22185	1.0203	0.863606	0.80016	0.64204	0.587337	0.584116	0.437071	0.352183
1099	1.14576	10.07	1	1.19811	-0.38829	1.53275	0.711925	-0.156269	-1.59007	0.03559	0.499783	0.208549	-1.81531	-2.07058	-1.2652	-0.936667	-0.376647	-0.631713	-0.570248	-0.022276	0.14289	-0.243212	-0.630599	-1.63451	-1.2204	-0.494307	-0.250882	-0.344958	-0.733533	1.63227	1.40888	1.032	2.78211	1.25653	1.29136	1.41901	1.26109	1.22266	1.11147	1.07346	1.02996	0.862046	0.732777	0.686381	0.545248	0.470522	0.440084	0.257564	0.20412
1101	1.12226	9.9	1	1.18298	-0.398378	1.63949	0.63803	-0.134837	-1.50307	0.089729	0.378307	0.163549	-1.74473	-1.88606	-1.23508	-0.809108	-0.420674	-0.494579	-0.537303	-0.090979	0.004149	-0.391902	-0.764724	-1.71444	-1.25026	-0.523024	-0.278107	-0.430509	-0.838932	1.62936	1.4129	1.03547	2.77104	1.34336	1.40512	1.52996	1.38895	1.33152	1.19761	1.11521	1.11948	0.978159	0.883391	0.822666	0.645563	0.537519	0.449368	0.305147	0.188326
1102	1.24815	10.31	1	1.36977	-0.310433	2.07482	0.657113	-0.10746	-1.54975	0.103325	0.439396	0.113141	-1.81248	-1.89963	-1.18442	-0.817871	-0.317855	-0.504178	-0.589391	-0.077378	0.077586	-0.296193	-0.681937	-1.70774	-1.36754	-0.678816	-0.360613	-0.402854	-0.775467	1.63538	1.40903	1.02876	2.76381	1.20683	1.27892	1.42566	1.31447	1.27783	1.16058	1.09359	1.08483	0.958587	0.877947	0.80016	0.636583	0.512201	0.413779	0.226784	0.055269
1103	1.4003	9.81	1	1.22583	-0.385091	1.87679	0.715468	0.095413	-0.850165	0.199645	0.512791	0.145072	-1.04624	-1.32975	-0.809108	-0.570571	-0.239879	-0.511167	-0.522879	-0.007005	0.153876	-0.225337	-0.62233	-1.66959	-1.42251	-0.778325	-0.272296	-0.321482	-0.724689	1.66837	1.40933	1.02479	2.76165	1.33455	1.37304	1.5202	1.36482	1.29562	1.1465	1.0696	1.02599	0.863181	0.761283	0.72075	0.521947	0.409772	0.354017	0.185637	0.031889
1105	1.00574	10.63	0	1.28892	-0.386358	1.58883	0.759456	-0.042488	-1.63451	0.193264	0.520182	0.230168	-1.8962	-1.89963	-1.19518	-0.827397	-0.269541	-0.396639	-0.380385	0.066363	0.146469	-0.264241	-0.649752	-1.65365	-1.11919	-0.390939	-0.213462	-0.376337	-0.777804	1.61986	1.41484	1.03749	2.76209	1.20405	1.28631	1.4604	1.35149	1.30037	1.16576	1.1361	1.16104	1.08018	1.02769	1.01108	0.883661	0.812728	0.805991	0.666674	0.560969
1106	1.11703	10.46	1	1.25479	-0.379871	1.62428	0.634336	-0.327164	-2.22185	-0.170889	0.377051	0.241522	-2.40894	-2.92082	-1.77469	-1.451	-0.578561	-0.755228	-0.711527	-0.141583	0.014689	-0.372225	-0.737786	-1.61979	-0.981716	-0.272052	-0.24382	-0.452225	-0.803271	1.61356	1.40852	1.04638	2.75229	1.20016	1.24856	1.39757	1.27854	1.23336	1.10753	1.03285	0.995531	0.863181	0.785669	0.763963	0.639202	0.544068	0.526278	0.37978	0.284162
1107	1.30604	10.62	0	1.21696	-0.37811	1.5065	0.601473	-0.221776	-1.87289	-0.072938	0.340246	0.211974	-2.14874	-2.34679	-1.4318	-1.02826	-0.516698	-0.695079	-0.688882	-0.181972	-0.024798	-0.400991	-0.767004	-1.67162	-1.20273	-0.457175	-0.230623	-0.37872	-0.774174	1.63179	1.40885	1.03624	2.74779	1.18698	1.27079	1.4359	1.33646	1.30739	1.22079	1.18462	1.15287	0.99855	0.907207	0.881086	0.692091	0.621028	0.540806	0.342423	0.20926
1109	1.41393	9.95	1	1.32469	-0.316022	1.92531	0.660761	-0.075566	-1.39362	0.080663	0.452951	0.114044	-1.64207	-1.72354	-1.12494	-0.736127	-0.370998	-0.556581	-0.603452	-0.056951	0.099819	-0.29073	-0.693575	-1.82391	-1.58336	-0.769551	-0.301551	-0.353694	-0.763211	1.63372	1.40941	1.024	2.76604	1.15407	1.20306	1.3686	1.24428	1.20419	1.07767	0.960101	0.848018	0.61249	0.455268	0.361203	0.162199	0.084179	0.047924	-0.072003	-0.139662
1110	0.649573	10.61	1	1.19728	-0.385959	1.64147	0.624633	-0.370692	-2.20761	-0.163486	0.379451	0.199344	-2.34679	-4	-1.85699	-1.33348	-0.671213	-0.730254	-0.667966	-0.123724	0.017117	-0.374688	-0.751046	-1.68403	-1.17199	-0.433209	-0.234928	-0.413976	-0.812761	1.61234	1.41009	1.03816	2.80113	1.15671	1.1613	1.29447	1.17526	1.16893	1.09525	1.05344	0.990064	0.781071	0.653672	0.581413	0.423636	0.312762	0.264368	0.109948	0.01524
1111	1.09575	9.86	1	1.27277	-0.362181	1.80889	0.676684	-0.249337	-1.90309	-0.043207	0.435095	0.229656	-2.10237	-2.63827	-1.52143	-1.16877	-0.471598	-0.627272	-0.62142	-0.078782	0.072066	-0.310869	-0.68361	-1.61261	-1.10347	-0.403403	-0.216597	-0.370081	-0.754487	1.6193	1.40884	1.03696	2.7853	1.24943	1.32394	1.48562	1.37212	1.31412	1.20785	1.16379	1.11924	0.950666	0.821888	0.731819	0.540508	0.422465	0.357209	0.145389	0.030927
1113	1.46236	10.18	0	1.34341	-0.32682	1.83059	0.672495	-0.161592	-1.57025	0.021107	0.459739	0.152105	-1.78252	-2.01323	-1.30103	-0.95117	-0.417028	-0.601366	-0.587539	-0.048954	0.100887	-0.285	-0.676954	-1.7167	-1.36452	-0.625068	-0.283663	-0.370896	-0.770318	1.62611	1.40959	1.02924	2.72799	1.17746	1.24366	1.4195	1.30469	1.28021	1.17254	1.07443	1.00408	0.806933	0.701376	0.682496	0.574674	0.537119	0.536067	0.43181	0.347872
1114	1.24282	10.5	0	1.23019	-0.350505	1.47276	0.712793	-0.045275	-1.1349	0.101644	0.462503	0.282123	-1.34969	-1.61439	-1.01189	-0.675306	-0.364717	-0.584359	-0.584693	-0.06158	0.100612	-0.282996	-0.653061	-1.56543	-1.04672	-0.330962	-0.140022	-0.348625	-0.750313	1.65263	1.40872	1.04079	2.77409	1.20055	1.26324	1.45321	1.3723	1.38356	1.28791	1.20068	1.09905	0.934859	0.823133	0.779528	0.649288	0.590799	0.57071	0.444937	0.344299
1116	1.72314	9.83	0	1.31281	-0.316127	1.85793	0.644074	0.234264	-0.678609	0.297717	0.435558	0.049334	-0.895172	-1.09583	-0.608536	-0.326334	-0.158641	-0.46382	-0.598944	-0.094906	0.076349	-0.287098	-0.690583	-1.85387	-1.7986	-1.16115	-0.298001	-0.372839	-0.784891	1.69861	1.40823	1.02347	2.72187	1.27416	1.31604	1.45969	1.36198	1.40575	1.32387	1.1845	1.03822	0.791457	0.667764	0.618397	0.495544	0.403692	0.32838	0.145093	0.028029
1117	0.727067	10.24	0	1.24773	-0.369307	1.52892	0.605348	-0.150581	-1.83863	0.041393	0.320126	0.175946	-2.14267	-2.07572	-1.38091	-1.00305	-0.422623	-0.475734	-0.58838	-0.150089	-0.060032	-0.439854	-0.804654	-1.72584	-1.15677	-0.447819	-0.269137	-0.423659	-0.808829	1.61862	1.41079	1.03751	2.70177	1.25705	1.32609	1.50285	1.3967	1.39186	1.29004	1.2813	1.27195	1.16308	1.07763	1.04336	0.889568	0.805533	0.77884	0.634429	0.549354
1119	1.37536	10.24	1	1.39252	-0.274735	2.08636	0.608601	0.102777	-1.09583	0.248586	0.349511	0.136054	-1.35556	-1.451	-0.839531	-0.464706	-0.170118	-0.400226	-0.694649	-0.221487	-0.01104	-0.351445	-0.718967	-1.69037	-1.44009	-0.769807	-0.341702	-0.354185	-0.740645	1.68269	1.40573	1.02409	2.77638	1.20101	1.27333	1.43669	1.30093	1.24102	1.08814	1.01723	0.96029	0.802285	0.670113	0.583846	0.39794	0.298957	0.240668	0.0894	0.026086
1119-R	1.37536	10.24	1	1.39252	-0.274735	2.08636	0.598506	0.103667	-1.16304	0.248145	0.334031	0.136023	-1.44491	-1.47756	-0.853562	-0.468521	-0.164436	-0.396964	-0.702677	-0.236048	-0.02678	-0.366633	-0.733768	-1.7122	-1.44977	-0.759201	-0.348625	-0.352324	-0.737075	1.68079	1.40568	1.02378	2.77638	1.20101	1.27333	1.43669	1.30092	1.24102	1.08814	1.01724	0.96028	0.802295	0.670153	0.583879	0.39794	0.298853	0.240549	0.089552	0.026125
1120	0.987368	10.07	1	1.37949	-0.280022	2.05538	0.77326	0.231572	-0.940815	0.445744	0.531364	0.166401	-1.20621	-1.2652	-0.67162	-0.266722	0.001431	-0.188358	-0.458421	0.005309	0.171463	-0.197568	-0.575772	-1.60906	-1.24489	-0.599289	-0.327256	-0.363412	-0.744004	1.69767	1.40814	1.02568	2.83206	1.18933	1.25256	1.40263	1.20315	1.07433	0.907846	0.801306	0.745781	0.579511	0.464532	0.41972	0.26773	0.145389	0.09108	-0.08543	-0.20995
1121	1.10555	9.99	0	1.20575	-0.402239	1.45179	0.660163	-0.199764	-1.80134	0.052886	0.412679	0.171726	-2.03152	-2.25181	-1.41454	-0.996971	-0.433209	-0.502241	-0.53254	-0.066513	0.040127	-0.34756	-0.723308	-1.68194	-1.22694	-0.505428	-0.27043	-0.421934	-0.818442	1.62049	1.41182	1.03609	2.84454	1.22966	1.31737	1.45857	1.31762	1.26149	1.09075	0.997407	0.968816	0.808436	0.694814	0.612532	0.41218	0.283086	0.248907	0.067832	-0.049218
1122	0.879914	10.49	1	1.16316	-0.393203	1.45637	0.561924	-0.354087	-2.69897	-0.193956	0.272097	0.217721	-2.85387	-4	-1.91721	-1.50031	-0.656788	-0.740884	-0.724458	-0.237847	-0.102043	-0.476254	-0.827105	-1.65758	-1.09098	-0.366734	-0.2498	-0.436045	-0.814741	1.61969	1.40941	1.04265	2.84798	1.19577	1.24439	1.39043	1.22241	1.16619	1.05527	0.988899	0.94189	0.791557	0.684033	0.625704	0.408159	0.295829	0.227397	0.097736	-0.017944
1123	1.00088	10.65	0	1.17782	-0.404828	1.19033	0.645265	-0.251657	-1.42251	-0.339419	0.354838	0.354742	-1.60033	-2.04096	-1.47366	-1.37572	-0.832092	-1.36653	-0.681937	-0.140802	-0.01211	-0.432033	-0.786217	-1.58004	-0.897223	-0.159957	-0.087991	-0.351738	-0.7602	1.62266	1.4106	1.05188	2.74737	1.34472	1.42391	1.59392	1.4551	1.41672	1.31185	1.251	1.21986	1.07546	0.983562	0.923417	0.761999	0.658466	0.585461	0.411379	0.288441
1124	0.913743	9.98	1	1.19173	-0.399062	1.46538	0.655724	0.018243	-1.42946	0.218772	0.389308	0.143608	-1.73283	-1.65956	-1.04624	-0.640544	-0.272784	-0.357634	-0.446724	-0.052713	0.008685	-0.390619	-0.774691	-1.82974	-1.46218	-0.664943	-0.264721	-0.376441	-0.806875	1.63677	1.4142	1.029	2.77246	1.27728	1.33988	1.50525	1.39959	1.39274	1.2647	1.14716	1.06061	0.901147	0.815767	0.802122	0.697727	0.61705	0.566802	0.408159	0.302578
1125	0.888566	10.56	1	1.21669	-0.411786	1.50106	0.719116	-0.231806	-2.3098	0.011909	0.515026	0.158513	-2.50864	-2.82391	-1.56703	-1.32422	-0.415782	-0.576099	-0.485319	0.029424	0.151799	-0.245652	-0.641494	-1.70334	-1.32148	-0.604499	-0.278354	-0.356153	-0.747875	1.60534	1.41173	1.02919	2.80839	1.28076	1.34645	1.48845	1.32775	1.25785	1.1404	1.09058	1.08712	0.926857	0.81703	0.729319	0.543773	0.421682	0.423636	0.263805	0.167036
1126	0.992924	10.06	1	1.23096	-0.392948	1.46538	0.610266	-0.253599	-2.31876	-0.070224	0.327727	0.212214	-2.60206	-2.82391	-1.6925	-1.2668	-0.58486	-0.604674	-0.567351	-0.12384	-0.053843	-0.456801	-0.819587	-1.71444	-1.18376	-0.454445	-0.222211	-0.382161	-0.799697	1.60966	1.41276	1.03644	2.77929	1.2468	1.32828	1.46446	1.33032	1.29677	1.2036	1.14301	1.10372	0.941772	0.829916	0.730667	0.554287	0.458098	0.429829	0.26773	0.206697
1127	0.904564	10.48	0	1.19033	-0.384166	1.34242	0.614095	-0.405497	-2.55284	-0.404063	0.383708	0.215849	-2.56864	-4	-2.3279	-4	-0.834459	-1.20412	-0.6874	-0.108463	0.025797	-0.391474	-0.776764	-1.73283	-1.18111	-0.451856	-0.254613	-0.345727	-0.755228	1.6013	1.41115	1.03282	2.79641	1.15836	1.20958	1.33936	1.19682	1.14569	1.02423	0.957219	0.943659	0.837799	0.769096	0.761104	0.657101	0.616551	0.638251	0.516315	0.404508
1129	0.718147	11.05	0	1.17377	-0.427395	1.3032	0.653753	-0.279675	-1.89279	-0.095609	0.42167	0.206853	-2.10237	-2.58503	-1.55909	-1.17653	-0.602755	-0.772113	-0.555799	-0.062081	0.056066	-0.350081	-0.733533	-1.70334	-1.28483	-0.513853	-0.218891	-0.360016	-0.782779	1.61843	1.41258	1.03375	2.74708	1.11847	1.17794	1.32725	1.19988	1.17448	1.04738	0.955714	0.951958	0.805425	0.737281	0.695822	0.565257	0.473487	0.430469	0.334119	0.207125
1130	0.979431	10.13	0	1.22141	-0.383731	1.41497	0.629878	-0.146484	-1.40561	-0.030211	0.343842	0.253605	-1.61261	-1.87289	-1.29757	-0.945004	-0.601192	-0.676954	-0.523168	-0.094528	-0.034704	-0.470955	-0.837137	-1.70774	-1.14026	-0.395882	-0.167874	-0.349013	-0.794254	1.62277	1.41521	1.03722	2.77954	1.31707	1.38824	1.53072	1.37462	1.32237	1.20644	1.16858	1.17568	1.0589	0.984634	0.925999	0.748557	0.625459	0.562009	0.38236	0.263241
1131	0.953934	9.96	1	1.16227	-0.413506	1.46835	0.592632	-0.460798	-4	-0.491201	0.333548	0.253895	-3.39794	-4	-4	-4	-1.02919	-1.26043	-0.685501	-0.152674	-0.030817	-0.448672	-0.821023	-1.69897	-1.1343	-0.378512	-0.18722	-0.348431	-0.76853	1.60478	1.41149	1.03796	2.66619	1.24792	1.3292	1.50158	1.38416	1.37545	1.2709	1.21276	1.16001	1.01494	0.908995	0.851258	0.690407	0.606177	0.553131	0.410978	0.348954
1133	1.0373	10.27	1	1.24378	-0.384788	1.80072	0.597958	-0.205024	-1.89963	-0.100617	0.297629	0.247654	-2.18709	-2.13077	-1.52433	-1.11464	-0.594995	-0.692504	-0.628563	-0.153787	-0.078522	-0.503624	-0.861066	-1.7122	-1.02549	-0.302858	-0.2249	-0.412401	-0.814458	1.61123	1.41257	1.04248	2.7627	1.29462	1.37217	1.51543	1.37392	1.30658	1.14973	1.04598	0.971695	0.783802	0.718778	0.675604	0.551392	0.483961	0.438203	0.317765	0.200225
1136	1.27125	10.3	1	1.30492	-0.303187	1.98767	0.634749	-0.010906	-0.996971	0.083001	0.425893	0.11133	-1.20343	-1.46852	-0.93442	-0.68027	-0.393081	-0.634887	-0.590913	-0.090979	0.064121	-0.311135	-0.708631	-1.77728	-1.76195	-0.98843	-0.2498	-0.335922	-0.758454	1.65476	1.40983	1.02417	2.79308	1.25974	1.28437	1.41613	1.25674	1.22329	1.08129	0.944757	0.848189	0.703052	0.606859	0.582316	0.416363	0.401305	0.308801	0.151268	0.004799
1137	1.04962	10.27	1	1.27875	-0.308374	1.89432	0.699534	0.173827	-0.862329	0.304555	0.441915	0.236714	-1.09909	-1.2652	-0.702239	-0.365221	-0.126796	-0.422968	-0.591251	-0.11053	0.079543	-0.283746	-0.647817	-1.57349	-1.09259	-0.429224	-0.232325	-0.353498	-0.735418	1.69719	1.40717	1.03487	2.77582	1.30553	1.36839	1.52371	1.39871	1.35523	1.25279	1.23412	1.2113	1.06973	0.962475	0.909229	0.772688	0.710869	0.67004	0.541302	0.423701
1138	1.16718	10.59	1	1.32756	-0.296184	2.03141	0.710836	-0.066159	-1.81531	0.16891	0.494642	0.124895	-2.19382	-1.92445	-1.19586	-0.791559	-0.257589	-0.400335	-0.51272	-0.003051	0.132324	-0.247491	-0.641875	-1.73993	-1.36051	-0.619427	-0.309272	-0.395666	-0.77237	1.62542	1.40942	1.02962	2.8216	1.27134	1.32227	1.47595	1.36254	1.32643	1.17005	1.06633	0.971916	0.769448	0.645329	0.62177	0.48192	0.438957	0.344766	0.17884	0.091918
1139	1.10564	10.28	0	1.2398	-0.379919	1.62737	0.587745	-0.227385	-1.82974	-0.06158	0.331367	0.160078	-2.09151	-2.17393	-1.46725	-1.01323	-0.571056	-0.633764	-0.644357	-0.155274	-0.034845	-0.428408	-0.808829	-1.77989	-1.32514	-0.554085	-0.253132	-0.397723	-0.811072	1.62023	1.41095	1.03308	2.81982	1.23553	1.30217	1.44627	1.32232	1.28684	1.14782	1.08287	1.04448	0.907078	0.812436	0.759128	0.633709	0.572927	0.539315	0.373262	0.299476
1141	1.04626	10.52	1	1.34478	-0.303172	1.86629	0.702319	-0.163929	-1.92812	0.042536	0.468214	0.212347	-2.23657	-2.11919	-1.38195	-1.00261	-0.405386	-0.553463	-0.517269	-0.012468	0.102262	-0.297311	-0.68361	-1.69037	-1.12726	-0.385419	-0.231806	-0.403953	-0.789414	1.61391	1.41139	1.0392	2.77505	1.28287	1.33056	1.47422	1.33003	1.23002	1.06258	0.983777	0.973787	0.816083	0.723104	0.679514	0.535415	0.457016	0.359926	0.17471	0.012234
1143	0.91789	10.63	0	1.25792	-0.350051	1.72181	0.675623	-0.364416	-3.30103	-0.124939	0.458955	0.172807	-2.82391	-4	-2.11351	-1.76447	-0.623423	-0.707744	-0.53254	-0.014888	0.094052	-0.315065	-0.705754	-1.71897	-1.30103	-0.569925	-0.247875	-0.370081	-0.782253	1.59798	1.41294	1.03129	2.74327	1.00015	1.08255	1.29476	1.19636	1.17512	1.06769	0.980155	0.911513	0.749994	0.62634	0.591806	0.364864	0.246334	0.123852	-0.033076	-0.180456
1150	0.938866	10.07	1	1.20898	-0.401954	1.57054	0.672393	-0.333763	-2.5376	-0.066665	0.451909	0.160769	-2.60206	-4	-1.82391	-1.41454	-0.528562	-0.618704	-0.573001	-0.040053	0.088349	-0.304518	-0.691222	-1.68825	-1.19586	-0.479255	-0.281997	-0.434861	-0.811916	1.60455	1.41087	1.03677	2.76025	1.22329	1.28021	1.45336	1.31299	1.26107	1.09565	0.972486	0.89839	0.719929	0.623823	0.604766	0.49485	0.451445	0.434924	0.327926	0.287553
1151	1.16781	9.87	0	1.31492	-0.316904	1.86094	0.744997	0.054575	-1.20412	0.260596	0.532359	0.1344	-1.45223	-1.54363	-0.936667	-0.585695	-0.170246	-0.355857	-0.466482	0.031247	0.170496	-0.212256	-0.606249	-1.69037	-1.31695	-0.64321	-0.321209	-0.3711	-0.751046	1.64623	1.40989	1.0271	2.7772	1.33983	1.41166	1.57054	1.42562	1.34803	1.18543	1.08738	1.00657	0.848629	0.742426	0.685528	0.541401	0.441583	0.407755	0.213075	0.169842
1153	1.09202	10.29	1	1.34772	-0.299454	2.02036	0.646619	-0.266241	-2.09691	-0.023237	0.420088	0.13653	-2.31876	-2.55284	-1.57025	-1.24109	-0.450874	-0.567672	-0.602755	-0.084706	0.055684	-0.32413	-0.707301	-1.69465	-1.20621	-0.507938	-0.337525	-0.444543	-0.804654	1.6139	1.40967	1.03575	2.78193	1.25745	1.33527	1.51188	1.39324	1.34789	1.21617	1.11275	1.04737	0.875888	0.76892	0.716996	0.554864	0.437071	0.39043	0.216229	0.046997
1154	0.787489	10.55	1	1.21405	-0.415569	1.42488	0.587554	-0.159079	-1.62342	-0.017865	0.340504	0.13906	-1.88273	-1.93554	-1.3054	-0.946922	-0.467373	-0.606249	-0.65228	-0.161277	-0.023833	-0.406271	-0.790753	-1.78781	-1.31069	-0.556268	-0.307329	-0.409716	-0.799423	1.62698	1.40975	1.03306	2.78153	1.08109	1.16037	1.32009	1.17043	1.10314	0.933515	0.840942	0.771465	0.561631	0.479527	0.402739	0.263241	0.224015	0.175286	0.078175	0.054358
1155	1.09786	10.22	1	1.2869	-0.347676	1.9196	0.778593	-0.192736	-1.63827	0.113442	0.601419	0.122216	-1.80688	-2.31876	-1.32331	-1.01954	-0.293026	-0.497709	-0.485054	0.080266	0.246548	-0.135786	-0.534468	-1.61261	-1.37366	-0.723998	-0.341321	-0.368455	-0.737075	1.62254	1.40891	1.02584	2.75361	1.17294	1.23756	1.38897	1.25808	1.19957	1.05436	0.974921	0.948032	0.819178	0.770238	0.765917	0.606262	0.496391	0.459057	0.255942	0.115795
1156	1.0989	9.79	0	1.17319	-0.399079	1.27416	0.642128	-0.142426	-1.31966	0.057552	0.426056	0.097916	-1.50446	-1.77989	-1.21254	-0.792366	-0.397397	-0.494036	-0.718058	-0.113002	0.078239	-0.299989	-0.692076	-1.70996	-1.30804	-0.613144	-0.38384	-0.436519	-0.804931	1.63543	1.40739	1.02923	2.76112	1.29035	1.36886	1.55449	1.44278	1.41246	1.29173	1.20715	1.1413	0.968705	0.867131	0.853582	0.738856	0.662758	0.599727	0.449001	0.369304
1157	0.915857	10.7	1	1.16197	-0.41538	1.35025	0.634709	-0.40616	-1.7986	-0.249723	0.378652	0.256742	-1.93554	-2.92082	-1.82102	-1.4828	-0.699622	-0.874844	-0.747875	-0.151688	0.019905	-0.370285	-0.733298	-1.5867	-0.968188	-0.260349	-0.228045	-0.44794	-0.809668	1.61736	1.40858	1.04722	2.76249	1.35301	1.40965	1.54548	1.37606	1.28389	1.11664	1.00165	0.940113	0.779012	0.677129	0.646497	0.494685	0.430981	0.381931	0.218736	0.143164
1159	1.09206	10.11	0	1.2492	-0.422855	1.62118	0.366908	-0.2652	-1.7122	-0.267526	-0.030957	0.144605	-1.99568	-1.97062	-1.52143	-1.04964	-0.900319	-0.839531	-0.84649	-0.460798	-0.421934	-0.849858	-1.17393	-1.91721	-1.22841	-0.461929	-0.315514	-0.477034	-0.891435	1.62113	1.41215	1.03899	2.74246	1.20918	1.26795	1.38917	1.22391	1.11143	0.905346	0.761239	0.690565	0.570154	0.461148	0.452936	0.378701	0.30553	0.335792	0.177296	0.140927
1160	0.850611	10.08	0	1.22505	-0.409732	1.44091	0.750609	-0.315334	-2.11351	-0.031377	0.496584	0.305674	-2.21467	-3.22185	-1.81531	-1.42366	-0.497983	-0.613501	-0.49853	0.025224	0.126975	-0.288783	-0.654038	-1.53165	-0.852633	-0.15839	-0.189096	-0.464959	-0.819301	1.59803	1.41297	1.05372	2.81199	1.25774	1.31572	1.49309	1.3842	1.35911	1.23805	1.12857	1.05998	0.901666	0.839149	0.866147	0.771377	0.703905	0.702882	0.561158	0.497982
1162	1.44195	10.15	0	1.2799	-0.35414	1.74273	0.653039	-0.03414	-1.16877	0.095483	0.395274	0.207796	-1.39254	-1.57025	-1.03527	-0.664743	-0.417028	-0.546529	-0.575935	-0.086981	0.030033	-0.372737	-0.753501	-1.72816	-1.21183	-0.468904	-0.197705	-0.372839	-0.799697	1.64001	1.41158	1.03462	2.91832	1.27377	1.35557	1.54161	1.43048	1.38654	1.25452	1.17145	1.09774	0.912171	0.784481	0.685955	0.512519	0.408966	0.351262	0.20862	0.111551
1163	0.847342	9.78	0	1.20085	-0.412445	1.44248	0.633388	-0.202317	-2.04576	-0.015338	0.353801	0.205989	-2.35655	-2.14267	-1.56384	-1.12148	-0.558776	-0.557363	-0.504456	-0.067882	-0.027705	-0.460171	-0.836242	-1.77728	-1.11407	-0.370387	-0.227752	-0.433209	-0.848937	1.60041	1.41527	1.04106	2.77363	1.27384	1.34193	1.49473	1.37373	1.33746	1.22617	1.16336	1.16295	1.03253	0.948983	0.904295	0.74711	0.646458	0.62411	0.495236	0.394062
1164	1.03485	9.82	0	1.25672	-0.356657	1.82282	0.668731	-0.167747	-1.95078	0.063596	0.434745	0.158	-2.26761	-2.20761	-1.37366	-1.00966	-0.375202	-0.50962	-0.531653	-0.052321	0.065169	-0.319846	-0.701365	-1.69897	-1.23433	-0.514705	-0.294821	-0.416801	-0.793444	1.61988	1.41102	1.03511	2.79577	0.949158	1.0036	1.16051	1.05563	1.04139	0.958359	0.941535	0.958131	0.877124	0.756419	0.62078	0.351723	0.201527	0.131863	-0.120822	-0.198368
1166	1.05798	10.33	1	1.17202	-0.420021	1.47567	0.593064	-0.131473	-1.58004	-0.002745	0.24269	0.265784	-1.84466	-1.84771	-1.34199	-0.952336	-0.536406	-0.57659	-0.547753	-0.153972	-0.155461	-0.612432	-0.942334	-1.70115	-0.932557	-0.222573	-0.226579	-0.468521	-0.869023	1.61258	1.41559	1.04928	2.79111	1.24451	1.2921	1.42192	1.28022	1.26189	1.1832	1.14672	1.14642	1.02148	0.912551	0.796872	0.594761	0.470872	0.391691	0.241855	0.129567
1167	1.21892	10.09	1	1.28847	-0.378095	1.96895	0.566708	-0.179601	-1.52433	-0.054088	0.311457	0.147862	-1.76955	-1.87615	-1.28819	-0.880744	-0.511731	-0.640544	-0.781464	-0.219755	-0.045034	-0.420216	-0.798603	-1.76447	-1.2426	-0.506681	-0.301378	-0.425969	-0.810229	1.63056	1.40791	1.03448	2.81951	1.32639	1.37184	1.49148	1.3416	1.25941	1.11115	1.03908	1.02961	0.875061	0.799532	0.823003	0.657215	0.565257	0.521065	0.361728	0.263241
1169	1.04848	10.02	0	1.12189	-0.442232	1.28556	0.521988	0.092756	-1.09909	0.186222	0.23626	0.097535	-1.37779	-1.383	-0.851706	-0.469416	-0.264321	-0.49853	-0.713319	-0.270997	-0.129772	-0.503624	-0.880085	-1.92082	-1.41117	-0.658565	-0.374173	-0.429224	-0.830914	1.66606	1.4094	1.02933	2.78002	1.37045	1.4399	1.57248	1.41001	1.32634	1.15929	1.05152	0.991648	0.803425	0.696481	0.64603	0.460253	0.370628	0.347562	0.146128	0.070478
1170	0.892268	10.55	1	1.17435	-0.421956	1.53275	0.581984	-0.255785	-1.9431	-0.070224	0.332984	0.117072	-2.22185	-2.1549	-1.54668	-1.0942	-0.573977	-0.608536	-0.636576	-0.140082	-0.034328	-0.433091	-0.818442	-1.82391	-1.28735	-0.544242	-0.325139	-0.458171	-0.851089	1.60959	1.41161	1.03489	2.73026	1.17993	1.23215	1.36047	1.18745	1.14509	0.994903	0.942126	0.92317	0.785838	0.717591	0.671217	0.536619	0.461327	0.449368	0.326141	0.244807
1171	0.827318	10.42	0	1.22141	-0.371369	1.42813	0.591654	-0.201349	-1.35853	-0.104136	0.30576	0.223678	-1.52288	-1.88941	-1.40894	-0.977984	-0.704653	-0.66274	-0.668168	-0.167236	-0.058091	-0.477425	-0.848324	-1.71444	-1.14327	-0.395234	-0.198596	-0.394049	-0.826814	1.62342	1.41191	1.03771	2.79709	1.24174	1.32682	1.48969	1.3547	1.31427	1.172	1.04402	0.99647	0.857907	0.752048	0.71281	0.603608	0.496336	0.476431	0.304634	0.241855
1172	1.00227	9.83	0	1.1232	-0.454614	1.34635	0.613884	-0.02077	-1.46597	0.098124	0.33712	0.20469	-1.77728	-1.69897	-1.09745	-0.708853	-0.366431	-0.562725	-0.553774	-0.123263	-0.036118	-0.448184	-0.823909	-1.79588	-1.24949	-0.479124	-0.244964	-0.359121	-0.779892	1.63785	1.41274	1.03286	2.8436	1.23057	1.29635	1.46215	1.34078	1.30566	1.14487	1.02638	0.951245	0.789379	0.681457	0.662308	0.560021	0.496336	0.449368	0.355844	0.229231
1173	0.917144	9.79	0	1.22789	-0.408664	1.36361	0.61343	-0.2522	-2.17393	-0.03659	0.334233	0.190556	-2.4437	-2.39794	-1.65758	-1.1831	-0.58956	-0.569764	-0.526221	-0.101714	-0.046869	-0.465466	-0.838033	-1.75945	-1.16941	-0.415669	-0.240937	-0.436045	-0.849858	1.60707	1.41452	1.0401	2.78533	1.24091	1.34082	1.50217	1.36513	1.3197	1.18685	1.10209	1.08645	0.947527	0.854161	0.827154	0.68339	0.603608	0.556303	0.402466	0.298957
1174	0.897309	9.96	0	1.20951	-0.400208	1.24304	0.529661	0.125416	-0.913284	0.194625	0.111531	0.235882	-1.1549	-1.26043	-0.792366	-0.445269	-0.295506	-0.474566	-0.673459	-0.312828	-0.291579	-0.717604	-1.01233	-1.72354	-0.895172	-0.212398	-0.284331	-0.544394	-0.91151	1.6635	1.41263	1.05145	2.91537	1.28524	1.37457	1.53532	1.37195	1.27815	1.10004	0.985918	0.922923	0.761104	0.683176	0.639439	0.530566	0.447527	0.45557	0.367533	0.369746
1175	0.823613	9.72	0	1.18893	-0.42866	1.32015	0.558276	-0.125924	-1.59517	-0.014798	0.222872	0.232971	-1.87943	-1.86328	-1.29243	-0.860436	-0.546376	-0.604848	-0.621966	-0.213817	-0.161907	-0.58603	-0.931814	-1.75696	-1.10073	-0.351933	-0.215098	-0.410385	-0.832092	1.6262	1.41316	1.04104	2.80991	1.26957	1.33027	1.46947	1.30361	1.22844	1.05225	0.972688	0.929176	0.812595	0.767686	0.76892	0.692091	0.637537	0.624724	0.51914	0.414575
1177	1.25607	10.14	1	1.27091	-0.363299	1.81225	0.595617	-0.27417	-2.02687	-0.059533	0.356714	0.12008	-2.284	-2.35655	-1.55909	-1.16558	-0.522734	-0.608359	-0.642065	-0.142909	-0.008951	-0.390086	-0.772885	-1.75945	-1.2815	-0.544394	-0.33517	-0.45556	-0.830914	1.61692	1.41024	1.03555	2.78571	1.36854	1.41488	1.54551	1.39833	1.32411	1.21026	1.15978	1.14093	0.987269	0.842505	0.744727	0.524324	0.404168	0.334119	0.161368	0.150415
1180	0.919427	10.38	0	1.17984	-0.369001	1.29666	0.621072	-0.212185	-2.05061	-0.068949	0.388563	0.174961	-2.33724	-2.3279	-1.48149	-1.06601	-0.531505	-0.6874	-0.622512	-0.112214	0.02914	-0.365019	-0.756962	-1.77989	-1.41229	-0.585528	-0.240332	-0.348431	-0.761954	1.62275	1.41021	1.03001	2.82089	1.12765	1.15039	1.27432	1.13943	1.06677	0.922182	0.841389	0.806018	0.656874	0.598165	0.632264	0.549937	0.52965	0.517573	0.437826	0.381072
1181	0.787142	9.7	0	1.25406	-0.353222	1.54654	0.692336	-0.209363	-1.79317	0.065617	0.462368	0.173594	-2.00877	-2.3279	-1.40671	-0.977984	-0.424004	-0.504872	-0.509059	-0.026226	0.095134	-0.293624	-0.676542	-1.66756	-1.29158	-0.551758	-0.248259	-0.394479	-0.79833	1.62218	1.41171	1.03376	2.76532	1.27996	1.35688	1.4995	1.33868	1.26436	1.1203	1.07239	1.06373	0.933515	0.876827	0.88303	0.785132	0.714376	0.653748	0.503639	0.350571
1182	1.33134	9.76	0	1.34655	-0.26172	1.8704	0.617451	-0.416461	-2.22185	-0.21169	0.433674	0.073608	-2.29243	-4	-1.88941	-1.66959	-0.618524	-0.817871	-0.710188	-0.102373	0.083288	-0.296365	-0.695725	-1.767	-1.61618	-0.868381	-0.371305	-0.38384	-0.767512	1.61313	1.40824	1.02493	2.72066	1.31301	1.41889	1.63697	1.57151	1.55403	1.40074	1.29189	1.18	0.986238	0.86516	0.814501	0.648592	0.574582	0.542885	0.409772	0.373262
1183	1.14737	10.55	0	1.25575	-0.413893	1.61595	0.670737	-0.314348	-1.99568	-0.16577	0.425502	0.280442	-2.14267	-3.69897	-1.67162	-1.34582	-0.563996	-0.816445	-0.70952	-0.115035	0.068594	-0.31399	-0.68361	-1.57187	-0.992679	-0.262887	-0.182236	-0.393081	-0.7597	1.62447	1.40718	1.04567	2.76595	1.30648	1.3686	1.52362	1.3751	1.31191	1.18873	1.11995	1.08721	0.909505	0.807793	0.734686	0.569875	0.472965	0.405728	0.227397	0.121044
1185	0.90967	9.95	1	1.20385	-0.42326	1.58995	0.647158	-0.225118	-1.80688	-0.028817	0.400503	0.208952	-2.02687	-2.50864	-1.44855	-1.09152	-0.475734	-0.632271	-0.608712	-0.106793	0.033142	-0.348334	-0.717831	-1.64017	-1.21396	-0.509339	-0.240634	-0.35714	-0.757956	1.62637	1.4099	1.03297	2.78962	1.19498	1.26688	1.43484	1.33227	1.27617	1.08577	1.00036	0.929844	0.767465	0.671327	0.642217	0.458008	0.438674	0.421192	0.321357	0.233631
1186	0.858722	9.86	0	1.28035	-0.343034	1.7185	0.657954	-0.229001	-1.76195	-0.012378	0.407	0.219585	-1.98297	-2.35655	-1.43771	-0.993106	-0.512862	-0.612788	-0.581533	-0.086769	0.039295	-0.35164	-0.723079	-1.65169	-1.20831	-0.470955	-0.200659	-0.372942	-0.788612	1.62505	1.41105	1.03559	2.7967	1.23419	1.29764	1.46327	1.33171	1.26711	1.1105	1.00528	0.975176	0.792197	0.759248	0.751621	0.702335	0.659335	0.666414	0.570802	0.476719
1187	0.995147	9.81	0	1.21484	-0.396269	1.29447	0.576618	-0.147398	-1.4698	-0.00935	0.31315	0.17035	-1.70115	-1.89279	-1.24642	-0.817015	-0.509059	-0.605198	-0.708187	-0.20852	-0.046144	-0.424581	-0.801893	-1.75696	-1.40671	-0.612254	-0.236123	-0.357041	-0.777544	1.63965	1.40901	1.02957	2.77344	1.28055	1.36276	1.52855	1.40169	1.34336	1.18293	1.10777	1.03657	0.89487	0.789211	0.758407	0.621028	0.539614	0.50869	0.386202	0.320245
1188	1.22473	10.25	0	1.16047	-0.400297	1.36173	0.659593	-0.270916	-1.92812	-0.069509	0.404817	0.240025	-2.11919	-2.63827	-1.58336	-1.18046	-0.546529	-0.683401	-0.591421	-0.08571	0.037865	-0.36271	-0.732359	-1.63451	-1.08566	-0.36512	-0.224026	-0.389979	-0.788346	1.6181	1.4114	1.03968	2.91378	1.25699	1.32736	1.47028	1.3199	1.23882	1.09575	1.01133	0.974994	0.802611	0.689563	0.615299	0.464532	0.388744	0.385351	0.281466	0.219983
1189	1.04506	10.21	0	1.32919	-0.320835	1.92583	0.84964	0.025101	-1.68613	0.288853	0.623477	0.294598	-2	-1.97881	-1.09044	-0.731656	-0.153539	-0.34094	-0.28567	0.159988	0.250029	-0.154902	-0.538652	-1.54668	-1.12148	-0.395018	-0.136737	-0.287519	-0.700493	1.63159	1.41538	1.03424	2.71787	1.30082	1.36988	1.52474	1.41017	1.38322	1.26121	1.22104	1.18354	1.02109	0.912551	0.809399	0.622017	0.459536	0.36709	0.176091	-0.016868
1190	1.0192	10.65	0	1.22866	-0.378648	1.38561	0.585912	-0.087141	-1.5986	0.022511	0.266185	0.250591	-1.89279	-1.87289	-1.2426	-0.856049	-0.462433	-0.595851	-0.585695	-0.185419	-0.117532	-0.529149	-0.881074	-1.72354	-1.10403	-0.352421	-0.205233	-0.374585	-0.79129	1.63277	1.41256	1.03983	2.76904	1.23015	1.29241	1.4651	1.34439	1.30831	1.18826	1.12284	1.09317	0.922058	0.840644	0.798355	0.652523	0.585192	0.563707	0.432893	0.333399
1191	0.909756	10.23	1	1.2514	-0.4005	1.77012	0.767594	-0.088683	-1.80134	0.117205	0.508018	0.356848	-2.06048	-2.61979	-1.25727	-0.930332	-0.29921	-0.546376	-0.459796	0.004751	0.135419	-0.251037	-0.609418	-1.47756	-0.980468	-0.261854	-0.093881	-0.280089	-0.68361	1.64333	1.41026	1.04176	2.73048	1.27151	1.37374	1.54033	1.41901	1.36624	1.23499	1.1557	1.11908	0.981301	0.889702	0.879451	0.752963	0.662083	0.64015	0.478154	0.401236
1193	1.80306	9.99	1	1.46879	-0.274813	2.00647	0.664096	0.190304	-0.809668	0.330393	0.432729	0.082965	-1.04287	-1.19382	-0.670399	-0.307241	-0.129713	-0.339419	-0.649752	-0.122859	0.081023	-0.279179	-0.667158	-1.74232	-1.45223	-0.811072	-0.34113	-0.397723	-0.790217	1.69492	1.40645	1.02467	2.80045	1.25613	1.33679	1.51632	1.38017	1.31437	1.17068	1.09024	1.07953	0.909123	0.812913	0.69959	0.545248	0.385776	0.311754	0.172631	0.028029
1195	1.03316	9.99	0	1.19312	-0.382428	1.57171	0.639018	-0.42899	-2.4318	-0.217886	0.41017	0.19173	-2.4437	-4	-2.14874	-1.51999	-0.741363	-0.813892	-0.649752	-0.087991	0.051268	-0.351152	-0.734475	-1.69897	-1.21825	-0.473273	-0.238975	-0.39599	-0.801343	1.60629	1.4109	1.03563	2.78166	1.21219	1.26929	1.40283	1.23954	1.17089	1.00248	0.920446	0.87285	0.70165	0.593708	0.562859	0.390851	0.254122	0.168441	0.041393	-0.100805
1196	0.939391	10.26	0	1.29929	-0.298914	1.87795	0.654311	-0.225191	-1.96658	-0.045565	0.432504	0.169674	-2.23657	-2.3098	-1.46852	-1.07469	-0.496891	-0.653061	-0.606074	-0.070428	0.073242	-0.317494	-0.709298	-1.74473	-1.34582	-0.572352	-0.251967	-0.363813	-0.76904	1.61809	1.40986	1.03069	2.76909	1.24445	1.32399	1.50786	1.41743	1.367	1.21998	1.10445	0.99647	0.793558	0.656189	0.615048	0.47987	0.398766	0.3457	0.211171	0.152725
1198	1.09408	9.87	0	1.28285	-0.385351	1.65992	0.652807	-0.241315	-1.92082	-0.090444	0.3906	0.251784	-2.17393	-2.18046	-1.53462	-1.13906	-0.532984	-0.697669	-0.647625	-0.103915	0.026901	-0.375099	-0.74642	-1.65169	-0.96417	-0.237022	-0.231362	-0.464833	-0.824778	1.61346	1.41005	1.0486	2.7852	1.28945	1.37427	1.53851	1.41398	1.36361	1.20888	1.10217	1.02384	0.854306	0.766448	0.706149	0.582496	0.487004	0.433656	0.24949	0.169142
1199	0.705027	9.92	0	1.19893	-0.406306	1.50786	0.50974	-0.687611	-2.3098	-0.585528	0.1344	0.292323	-2.30103	-4	-4	-4	-1.26122	-1.11182	-0.905529	-0.36251	-0.248798	-0.655411	-0.943858	-1.5817	-0.890421	-0.194703	-0.201073	-0.471469	-0.845576	1.60937	1.41035	1.05269	2.68815	1.25808	1.33632	1.53908	1.46905	1.46243	1.34854	1.29494	1.24333	1.09881	1.01912	1.00442	0.899456	0.854017	0.795549	0.631299	0.497325
1200	0.979512	10.54	0	1.27807	-0.367559	1.49276	0.564216	-0.318578	-1.97469	-0.134541	0.296863	0.172194	-2.21467	-2.48149	-1.61083	-1.20481	-0.58203	-0.708853	-0.743282	-0.223589	-0.07099	-0.443577	-0.804654	-1.67985	-1.10624	-0.395774	-0.321482	-0.490932	-0.8471	1.62244	1.40907	1.04231	2.81652	1.30586	1.38373	1.55951	1.43213	1.40369	1.28908	1.23649	1.21861	1.07083	1.00585	0.944952	0.820483	0.735827	0.714609	0.580599	0.48902
1260	1.25155	10.44	1	1.37603	-0.330788	1.92788	0.584014	0.113509	-0.928118	0.231419	0.343271	0.051307	-1.16685	-1.2993	-0.776764	-0.416574	-0.229811	-0.423428	-0.726536	-0.20852	-0.010017	-0.36734	-0.756714	-1.84771	-1.62525	-0.96377	-0.391474	-0.392438	-0.791827	1.67659	1.40699	1.02234	2.8075	1.27019	1.33244	1.48649	1.35738	1.28584	1.13487	1.04369	1	0.818995	0.772688	0.766537	0.678594	0.602964	0.575957	0.428	0.324797
1261	1.07078	9.78	0	1.20629	-0.385031	1.53656	0.524487	-0.344477	-2.29243	-0.285	0.235629	0.193069	-2.56864	-2.67778	-1.87289	-1.3363	-0.866781	-0.881405	-0.727694	-0.23545	-0.134186	-0.546376	-0.912574	-1.80134	-1.24565	-0.47057	-0.236947	-0.394587	-0.818442	1.61194	1.41166	1.0361	2.78231	1.30314	1.36957	1.51701	1.37001	1.33675	1.20728	1.12595	1.07866	0.919452	0.85053	0.835389	0.721143	0.67604	0.689985	0.593708	0.545837
1262	0.775311	10.29	0	1.18893	-0.379208	1.32015	0.571091	-0.338945	-2.20761	-0.197705	0.301659	0.185174	-2.4437	-2.49485	-1.84466	-1.31069	-0.752518	-0.762205	-0.670806	-0.168194	-0.066513	-0.479516	-0.854182	-1.76955	-1.14935	-0.398809	-0.26496	-0.454445	-0.856361	1.60741	1.41203	1.0405	2.76902	1.2547	1.34383	1.48403	1.32418	1.26007	1.13551	1.04616	0.988899	0.812595	0.715008	0.655733	0.548477	0.500276	0.480554	0.312258	0.261546
1263	1.29459	10.64	1	1.28981	-0.303227	1.89542	0.637219	0.274019	-0.711974	0.343861	0.366049	0.16334	-0.943858	-1.0942	-0.592439	-0.287266	-0.100891	-0.405607	-0.550059	-0.134718	-0.00652	-0.383105	-0.75995	-1.76955	-1.22988	-0.573326	-0.296967	-0.369674	-0.776245	1.70307	1.41023	1.0305	2.81623	1.25453	1.29355	1.41325	1.22938	1.13203	0.923992	0.792975	0.701136	0.486667	0.365904	0.325652	0.142668	0.056481	0.055421	-0.051153	-0.215858
1265	1.35454	10.47	1	1.40346	-0.243991	2.14082	0.671525	0.11411	-0.963371	0.256622	0.411081	0.198437	-1.20551	-1.33536	-0.790485	-0.416235	-0.195179	-0.419531	-0.632271	-0.121076	0.052001	-0.324588	-0.694219	-1.64782	-1.10568	-0.427361	-0.273844	-0.409047	-0.790753	1.67546	1.40814	1.03551	2.75365	1.27815	1.34974	1.51016	1.39148	1.35099	1.20618	1.1371	1.08797	0.913183	0.813708	0.771902	0.623987	0.541401	0.497982	0.334358	0.209898
1266	1.5206	10.63	1	1.3742	-0.268181	2.11628	0.741986	0.105238	-0.996109	0.28513	0.53734	0.12395	-1.2321	-1.37675	-0.806041	-0.453211	-0.148986	-0.376854	-0.53566	0.005695	0.182785	-0.190171	-0.584359	-1.67985	-1.38934	-0.724689	-0.314527	-0.365019	-0.74958	1.66841	1.40747	1.02515	2.8214	1.14055	1.21295	1.35172	1.20605	1.13649	0.99969	0.905024	0.885953	0.732585	0.601543	0.526893	0.334358	0.244807	0.195636	0.088558	-0.011526
1272	0.722736	9.9	0	1.22298	-0.339644		0.597849	-0.44636	-2.3098	-0.329569	0.312325	0.250932	-2.39794	-4	-2.58503	-1.80134	-0.852015	-0.880414	-0.738975	-0.170246	-0.053744	-0.470057	-0.823909	-1.65365	-0.963371	-0.256177	-0.225848	-0.453951	-0.829738	1.5996	1.41096	1.04697	2.8059	1.12253	1.1683	1.28098	1.13672	1.07354	0.942126	0.894079	0.898542	0.755512	0.681887	0.587604	0.41298	0.300513	0.290565	0.082614	0.008194
1277	1.13498	10.04	1	1.31576	-0.323209	1.89098	0.693885	0.178373	-0.945004	0.338257	0.44356	0.148448	-1.19518	-1.2993	-0.737312	-0.381324	-0.11776	-0.316683	-0.483068	-0.053793	0.072875	-0.299642	-0.679646	-1.72125	-1.38934	-0.713993	-0.281581	-0.357733	-0.771087	1.67986	1.41041	1.02628	2.81025	1.32872	1.39165	1.54498	1.39777	1.32848	1.16037	1.05736	1.00758	0.875337	0.764141	0.713411	0.541401	0.437826	0.405728	0.258135	0.218736
1278	0.684466	9.85	0	1.22037	-0.406075	1.48855	0.699274	-0.45618	-2.49485	-0.171147	0.464862	0.267711	-2.3279	-4	-2.38722	-2.18709	-0.635637	-0.799697	-0.594142	-0.047304	0.100405	-0.290052	-0.655411	-1.54061	-1.10902	-0.427361	-0.177505	-0.326334	-0.734475	1.61443	1.41028	1.03502	2.79908	1.28298	1.34011	1.46396	1.27957	1.22117	1.08746	1.03809	1.05971	0.950898	0.850092	0.777634	0.586534	0.526278	0.495676	0.361728	0.30617
1279	0.830438	10.48	0	1.19866	-0.397629	1.60959	0.558541	-0.26496	-1.73518	-0.123551	0.292544	0.177565	-1.96658	-2.24412	-1.47108	-1.03811	-0.62233	-0.734239	-0.721018	-0.221921	-0.071912	-0.454445	-0.823041	-1.72816	-1.27572	-0.521722	-0.26544	-0.397614	-0.805208	1.62919	1.40979	1.03445	2.79178	1.16563	1.22023	1.35562	1.22315	1.1613	1.04885	1.01832	0.992069	0.880814	0.772077	0.698142	0.540508	0.364864	0.288441	0.059798	-0.05154
1280	0.923285	9.72	0	1.26741	-0.348645	1.61595	0.664002	-0.288361	-3.52288	-0.237847	0.400676	0.294157	-3.69897	-2.85387	-2.00877	-1.98716	-0.672641	-0.891435	-0.603104	-0.067273	0.034388	-0.392974	-0.768021	-1.66555	-0.95117	-0.217814	-0.172372	-0.385736	-0.776245	1.59716	1.41183	1.0466	2.77714	1.28362	1.37475	1.54475	1.43381	1.35907	1.22191	1.13293	1.08923	0.951476	0.884607	0.863748	0.782438	0.745409	0.734114	0.636822	0.559165
[truncated: 6 more columns]
